# Supplementary material for: Community metabolic modeling of host-microbiota interactions through multi-objective optimization
Source: iScience. 2024 May 23;27(6):110092. doi: 10.1016/j.isci.2024.110092 (PMC11215293; doi:10.1016/j.isci.2024.110092)
Supplement: Table S1. Bacterial GEMs metadata and inferred interaction data with the enterocyte in each diets, related to Figure 2 [file mmc2.csv]

bacteria_id	ncbiid	oxygenstat	metabolism	gram	mtype	simplified_mtype	phenotype	score_open	nb_pareto_points_open	growth_bact_open	category_open	added_maintenance_host_open	added_growth_bact_open	score_Western_diet	nb_points_Western_diet	growth_bact_Western_diet	category_Western_diet	added_maintenance_host_Western_diet	added_growth_bact_Western_diet	score_Protein_diet	nb_points_Protein_diet	growth_bact_Protein_diet	category_Protein_diet	added_maintenance_host_Protein_diet	added_growth_bact_Protein_diet	ratio_PW	relation
Campylobacter jejuni subsp. jejuni NCTC 11168 = ATCC 700819	192222	Microaerophile	Strictly respiratory, asaccharolytic, only amino acids and TCA cycle intermediates used	Negative	Pathogen	pathogen	3.0	-0.011925285976730371	10	37.788685249642185	-000	0	0	2.0000000007014407e-05	1	5.29020449594404	=000	0.0	0.0	1.9999999984809946e-05	1	5.29020449594404	=000	0.0	0.0	0.999999998889777	indifference
Campylobacter hyointestinalis subsp. hyointestinalis LMG 9260	1031746	Microaerophile	Non-fermentative, asaccharolytic	Negative		uncharacterized		-0.00021820029041486055	4	42.78935106407555	=000	0	0	2.000000001012303e-05	1	5.29020449594404	=000	0.0	0.0	1.9999999985254036e-05	1	5.29020449594404	=000	0.0	0.0	0.9999999987565502	indifference
Campylobacter curvus 525.92	360105	Microaerophile/ anaerobe	Strictly respiratory, asaccharolytic, only amino acids and TCA cycle intermediates used	Negative	Pathogen	pathogen	1.0	-0.00013472830257654778	5	55.67167797979948	=000	0	0	2.000000001012303e-05	1	5.29020449594404	=000	0.0	0.0	1.9999999985254036e-05	1	5.29020449594404	=000	0.0	0.0	0.9999999987565502	indifference
Campylobacter lari RM2100	306263	Microaerophile	Non-fermentative, asaccharolytic	Negative		uncharacterized		2.0000000000575113e-05	1	50.78436381251414	=000	0	0	0.7031736675606115	2	0.34379794714796735	010	0.0	0.4970333369753988	0.6855796353154926	2	0.6875958942959347	010	0.0	0.9940666739497354	0.9749791082107006	indifference
Campylobacter showae CSUNSWCD	1244083	Aerobe	Respiratory	Negative		uncharacterized		1.99999999990208e-05	1	28.812020936388105	=000	0	0	2.000000001012303e-05	1	5.29020449594404	=000	0.0	0.0	1.9999999985254036e-05	1	5.29020449594404	=000	0.0	0.0	0.9999999987565502	indifference
Helicobacter pylori 26695	85962	Microaerophile	Strictly respiratory, glucose is oxidzed but no other sugar is used	Negative	Opportunistic pathogen	pathogen	1.0	2.0000000000131024e-05	1	9.904470387249276	=000	0	0	0.1960049136679396	2	0.34379794714796735	010	0.0	0.09484564750508423	0.23368839296067745	2	0.6875958942959347	010	0.0	0.18969129501337234	1.1922578296000226	indifference
Helicobacter cinaedi CCUG 18818 = ATCC BAA-847	537971	Microaerophile	Strictly respiratory, asaccharolytic	Negative	Opportunistic pathogen	pathogen	1.0	2.000000000035307e-05	1	23.736421158489172	=000	0	0	2.0000000009012808e-05	1	5.29020449594404	=000	0.0	0.0	1.9999999985254036e-05	1	5.29020449594404	=000	0.0	0.0	0.9999999988120614	indifference
Bradyrhizobium japonicum USDA 6	1037409	Obligate aerobe	Respiratory	Negative		uncharacterized		1.3520498914232348e-05	5	46.79023346763889	=000	0	0	2.000000001012303e-05	1	5.29020449594404	=000	0.0	0.0	1.9999999985254036e-05	1	5.29020449594404	=000	0.0	0.0	0.9999999987565502	indifference
Neisseria elongata subsp. glycolytica ATCC 29315	546263	Aerobe	Oxidative, non-fermentative	Negative		uncharacterized		-4.4133185864714264e-05	7	43.953775184469855	=000	0	0	-0.03967957833143532	2	0.9638358440595783	-000	0.0	0.0	-0.020955720627632735	2	1.9276716881191567	-000	0.0	0.0	0.5281235715912587	competition (S < 0)
Kingella oralis ATCC 51147	629741	Facultative anaerobe	Saccharolytic, fermentative	Negative	Commensal	commensal		1.999999999990898e-05	1	45.04753005310568	=000	0	0	-0.03967957833143532	2	0.9638358440595783	-000	0.0	0.0	-0.020955720627632735	2	1.9276716881191567	-000	0.0	0.0	0.5281235715912587	competition (S < 0)
Ochrobactrum anthropi ATCC 49188	439375	Facultative anaerobe	Fermentative	Negative		uncharacterized		-1.7028274941432997e-05	6	32.177623095544014	=000	0	0	2.000000001012303e-05	1	5.29020449594404	=000	0.0	0.0	1.999999997681634e-05	1	5.29020449594404	=000	0.0	0.0	0.9999999983346655	indifference
Eikenella corrodens ATCC 23834	546274	Facultative anaerobe	Non-fermentative	Negative		uncharacterized		2.0000000000797158e-05	1	42.194317594419324	=000	0	0	-0.1261582702140751	2	0.4513672384872437	-000	0.0	0.0	-0.06664257671735885	2	0.9027344769744874	-000	0.0	0.0	0.5282458027069852	competition (S < 0)
Klebsiella aerogenes KCTC 2190	1028307	Facultative anaerobe	Fermentative, respiratory	Negative		uncharacterized		1.999999999990898e-05	1	85.00796920126102	=000	0	0	8.700715338262158	1	5.29020449594404	100	1.1123901817734783	0.0	16.915630818842377	1	5.29020449594404	100	2.285088514071398	0.0	1.9441655267647255	mutualism (S > 0)
Escherichia coli str. K-12 substr. MG1655	511145	Facultative anaerobe	Fermentative or respiratory, various carbohydrates, amino acids and TCA cycle intermediates used	Negative	Commensal	commensal	1.0	2.0000000000131024e-05	1	84.77275723719085	=000	0	0	8.700715338262158	1	5.29020449594404	100	1.1123901817734783	0.0	16.915630818842377	1	5.29020449594404	100	2.285088514071398	0.0	1.9441655267647255	mutualism (S > 0)
Escherichia coli O157:H7 str. Sakai	386585	Facultative anaerobe	Fermentative or respiratory, various carbohydrates, amino acids and TCA cycle intermediates used	Negative	Pathogen	pathogen	1.0	2.0000000001685336e-05	1	84.7727572371908	=000	0	0	8.700715338262158	1	5.29020449594404	100	1.1123901817734783	0.0	16.915630818842377	1	5.29020449594404	100	2.285088514071398	0.0	1.9441655267647255	mutualism (S > 0)
Atlantibacter hermannii NBRC 105704	1115512	Facultative anaerobe	Fermentative, respiratory	Negative	Commensal	commensal		2.0000000000797158e-05	1	84.77275723719085	=000	0	0	8.700715338262158	1	5.29020449594404	100	1.1123901817734783	0.0	16.915630818842377	1	5.29020449594404	100	2.285088514071398	0.0	1.9441655267647255	mutualism (S > 0)
Morganella morganii subsp. morganii KT	1124991	Facultative anaerobe	Fermentative, respiratory	Negative		uncharacterized		2.000000000035307e-05	1	84.22443434678341	=000	0	0	5.798288267750197	1	5.29020449594404	100	0.7413127849644162	0.0	11.421751006818894	1	5.29020449594404	100	1.5429337204555735	0.0	1.9698487690489848	mutualism (S > 0)
Serratia liquefaciens ATCC 27592	1346614	Facultative anaerobe	Fermentative, respiratory	Negative		uncharacterized		1.9999999998798756e-05	1	84.7294365279294	=000	0	0	8.700715338262158	1	5.29020449594404	100	1.1123901817734783	0.0	16.915630818842377	1	5.29020449594404	100	2.285088514071398	0.0	1.9441655267647255	mutualism (S > 0)
Serratia marcescens subsp. marcescens Db11	273526	Facultative anaerobe	fermentative, respiratory	Negative		uncharacterized		2.000000000035307e-05	1	85.00796920126098	=000	0	0	8.700715338262158	1	5.29020449594404	100	1.1123901817734783	0.0	16.915630818842377	1	5.29020449594404	100	2.285088514071398	0.0	1.9441655267647255	mutualism (S > 0)
Shigella dysenteriae Sd197	300267	Facultative anaerobe	fermentative, respiratory	Negative		uncharacterized		2.0000000000797158e-05	1	67.81820578975271	=000	0	0	8.700715338262158	1	5.29020449594404	100	1.1123901817734783	0.0	16.915630818842377	1	5.29020449594404	100	2.285088514071398	0.0	1.9441655267647255	mutualism (S > 0)
Yersinia enterocolitica subsp. enterocolitica 8081	393305	Facultative anaerobe	Fermentative, respiratory	Negative		uncharacterized		2.0000000000131024e-05	1	84.89975703573654	=000	0	0	8.700715338262158	1	5.29020449594404	100	1.1123901817734783	0.0	16.915630818842377	1	5.29020449594404	100	2.285088514071398	0.0	1.9441655267647255	mutualism (S > 0)
Aeromonas hydrophila subsp. hydrophila ATCC 7966	380703	Facultative anaerobe	Saccharolytic, fermentative	Negative		uncharacterized		2.0000000000575113e-05	1	99.99850812535104	=000	0	0	5.798288267750197	1	5.29020449594404	100	0.7413127849644162	0.0	11.421751006818894	1	5.29020449594404	100	1.5429337204555735	0.0	1.9698487690489848	mutualism (S > 0)
Vibrio parahaemolyticus RIMD 2210633	223926	Facultative anaerobe	Fermentative, respiratory	Negative		uncharacterized		2.000000000035307e-05	1	66.21641472461599	=000	0	0	5.798288267750197	1	5.29020449594404	100	0.7413127849644162	0.0	11.421751006818894	1	5.29020449594404	100	1.5429337204555735	0.0	1.9698487690489848	mutualism (S > 0)
Bartonella quintana str. Toulouse	283165	Aerobe	Strictly respiratory, asaccharolytic	Negative	Pathogen	pathogen	1.0	-9.903431863800272e-06	6	30.716854963255052	=000	0	0	1.803661122133538	2	0.34379794714796735	110	0.18940466712535858	0.05735654476393365	3.8679528482855865	2	0.6875958942959347	110	0.4391174847766444	0.11471308952823667	2.14450087148866	mutualism (S > 0)
Bacteroides fragilis YCH46	295405	Nanaerobe	Saccharolytic, fermentative	Negative	Commensal	commensal	4.0	1.9999999999686935e-05	1	44.71086644283125	=000	0	0	1.4814716806282675	1	5.29020449594404	100	0.18940466712535858	0.0	3.250633895474934	1	5.29020449594404	100	0.4391174847766444	0.0	2.194192395291953	mutualism (S > 0)
Bacteroides thetaiotaomicron VPI-5482	226186	Obligate anaerobe	Saccharolytic, fermentative	Negative	Commensal	commensal	1.0	2.0000000000131024e-05	1	58.45588803415707	=000	0	0	1.4814716806282675	1	5.29020449594404	100	0.18940466712535858	0.0	3.250633895474934	1	5.29020449594404	100	0.4391174847766444	0.0	2.194192395291953	mutualism (S > 0)
Bacteroides uniformis ATCC 8492	411479	Nanaerobe	Saccharolytic, fermentative	Negative	Commensal	commensal	1.0	1.999999999990898e-05	1	40.228366861883615	=000	0	0	1.4814716806282675	1	5.29020449594404	100	0.18940466712535858	0.0	3.250633895474934	1	5.29020449594404	100	0.4391174847766444	0.0	2.194192395291953	mutualism (S > 0)
Bacteroides vulgatus ATCC 8482	435590	Nanaerobe	Saccharolytic, fermentative	Negative	Commensal	commensal	1.0	2.0000000001019203e-05	1	44.401712418171606	=000	0	0	1.4814716806282675	1	5.29020449594404	100	0.18940466712535858	0.0	3.250633895474934	1	5.29020449594404	100	0.4391174847766444	0.0	2.194192395291953	mutualism (S > 0)
Parabacteroides distasonis ATCC 8503	435591	Nanaerobe	Saccharolytic, fermentative	Negative	Commensal	commensal	3.0	2.0000000000575113e-05	1	29.84295543839839	=000	0	0	1.4814716806282675	1	5.29020449594404	100	0.18940466712535858	0.0	3.250633895474934	1	5.29020449594404	100	0.4391174847766444	0.0	2.194192395291953	mutualism (S > 0)
Prevotella ruminicola 23	264731	Nanaerobe	Saccharolytic, fermentative	Negative	Commensal	commensal		-0.0007774009194787546	9	57.307140231191	=000	0	0	1.4814716806282675	1	5.29020449594404	100	0.18940466712535858	0.0	3.250633895474934	1	5.29020449594404	100	0.4391174847766444	0.0	2.194192395291953	mutualism (S > 0)
Prevotella loescheii DSM 19665 = JCM 12249 = ATCC 15930	1122985	Nanaerobe	Saccharolytic, fermentative	Negative	Commensal	commensal		-0.0006052283130337788	5	57.92817288165893	=000	0	0	1.279126957193645	2	0.5236505143023511	100	0.18940466712555054	0.0	3.0791400491469423	2	1.0473010286047022	100	0.4391174847766444	0.0	2.4072200431945054	mutualism (S > 0)
Oxalobacter formigenes HOxBLS	556268	Obligate anaerobe	Asaccharolytic, uses oxalate as sole energy source	Negative	Probiotic	probiotics	1.0	-0.00014567051855995938	12	28.770612975282376	=000	0	0	1.9999999977482474e-05	1	5.29020449594404	=000	0.0	0.0	2.0000000002129426e-05	1	5.29020449594404	=000	0.0	0.0	1.0000000012323476	indifference
Fusobacterium mortiferum ATCC 9817	469616	Obligate anaerobe	Saccharolytic, proteolytic, fermentative	Negative	Commensal	commensal	1.0	2.000000000035307e-05	1	49.05504722595762	=000	0	0	2.000000031343596e-05	1	0.5236505143023511	=000	0.0	0.0	1.9999999909536825e-05	1	1.0473010286047022	=000	0.0	0.0	0.9999999798050435	indifference
Fusobacterium nucleatum subsp. nucleatum ATCC 25586	190304	Obligate anaerobe	Saccharolytic, proteolytic, fermentative	Negative	Commensal	commensal		1.9999999999242846e-05	1	15.699693513723146	=000	0	0	1.033307727248459	3	0.4392406679045501	100	0.18940466712555054	0.0	2.8487565908573704	3	0.8784813358091002	100	0.4391174847766444	0.0	2.75692953389904	mutualism (S > 0)
Fusobacterium nucleatum subsp. animalis 7_1	457405	Obligate anaerobe	Saccharolytic, proteolytic, fermentative	Negative	Commensal	commensal	3.0	2.0000000002129426e-05	1	30.13169598433718	=000	0	0	1.0333077272484488	3	0.4392406679045501	100	0.18940466712555054	0.0	2.8487565908574153	3	0.8784813358091002	100	0.4391174847766444	0.0	2.7569295338991107	mutualism (S > 0)
Faecalibacterium prausnitzii A2-165	411483	Obligatory anaerobe	Saccharolytic, fermentative, acetate converted to butyrate	Structurally positive but stains negative	Commensal	commensal		2.0000000001019203e-05	1	15.485436025627834	=000	0	0	-0.044405935145814146	2	0.915842945794547	-000	0.0	0.0	-0.023452663850323408	2	1.831685891589094	-000	0.0	0.0	0.5281425506142986	competition (S < 0)
Fusobacterium russii ATCC 25533	1278306	Microaerophile	Ferments amino acids	Negative		uncharacterized		-0.00100126266485423	4	52.06723131005036	-000	0	0	1.5977745372184948	3	0.34379794714796735	110	0.18940466712555054	0.0954427207567381	3.9172103846702457	3	0.6875958942959347	110	0.4391174847766444	0.19088544151274667	2.451666548328883	mutualism (S > 0)
Fusobacterium periodonticum 2_1_31	469599	Obligate anaerobe	Saccharolytic, proteolytic, fermentative	Negative	Commensal	commensal	1.0	1.999999999990898e-05	1	15.688242143658808	=000	0	0	2.0000000313213917e-05	1	0.5236505143023511	=000	0.0	0.0	1.999999990975887e-05	1	1.0473010286047022	=000	0.0	0.0	0.999999979827248	indifference
Fusobacterium ulcerans ATCC 49185	469617	Obligate anaerobe	Saccharolytic, proteolytic, fermentative	Negative	Commensal	commensal	1.0	2.000000000035307e-05	1	15.81010760752897	=000	0	0	1.4606440881656262	2	1.4714473511306814	100	0.18940466712555054	0.0	3.2297886117450467	2	2.9428947022613627	100	0.4391174847766444	0.0	2.2112084921394026	mutualism (S > 0)
Desulfovibrio desulfuricans subsp. desulfuricans DSM 642	1121445	Facultative anaerobe	Fermentative	Negative		uncharacterized		2.0000000000575113e-05	1	31.51313729892973	=000	0	0	2.00000000134537e-05	1	5.29020449594404	=000	0.0	0.0	1.9999999985254036e-05	1	5.29020449594404	=000	0.0	0.0	0.9999999985900168	indifference
Acidaminococcus fermentans DSM 20731	591001	Obligate anaerobe	Fermentative	Negative		uncharacterized		2.0000000000131024e-05	1	34.344805159828546	=000	0	0	-0.03967957833143532	2	0.9638358440595783	-000	0.0	0.0	-0.020955720627632735	2	1.9276716881191567	-000	0.0	0.0	0.5281235715912587	competition (S < 0)
Capnocytophaga ochracea DSM 7271	521097	Facultative anaerobe	Saccharolytic, fermentative	Negative	Opportunistic pathogen	pathogen		2.0000000000131024e-05	1	30.206169741901387	=000	0	0	1.849432182394418	2	0.34379794714796735	110	0.18940466712535858	0.09484564750751717	4.106636571719095	2	0.6875958942959347	110	0.4391174847766444	0.1896912950129338	2.2204850822928397	mutualism (S > 0)
Leuconostoc lactis	1246	Facultative anaerobe	Saccharolytic, fermentative, nonproteolytic	Positive		uncharacterized		-1.920709798575171e-05	2	34.13373422617275	=000	0	0	0.19763288581910343	2	0.34379794714796735	010	0.0	0.0954427207567381	0.23536765913851365	2	0.6875958942959347	010	0.0	0.19088544151292142	1.1909336756532993	indifference
Weissella paramesenteroides ATCC 33313	585506	Facultative anaerobe	Saccharolytic, respiratory or fermentative	Positive	Commensal	commensal	3.0	-0.00273812863045253	7	46.48396100469849	-000	0	0	0.19600491367136752	2	0.34379794714796735	010	0.0	0.0948456475072022	0.23368839296487498	2	0.6875958942959347	010	0.0	0.18969129501625825	1.1922578296005866	indifference
Pediococcus pentosaceus ATCC 25745	278197	Facultative anaerobe	Saccharolytic, fermentative or respiratory	Positive		uncharacterized		1.999999999946489e-05	1	24.503037892470545	=000	0	0	1.8533107478683593	2	0.34379794714796735	110	0.18940466712555054	0.0954427207567381	4.113587576448486	2	0.6875958942959347	110	0.4391174847766444	0.19088544151292142	2.219588690768589	mutualism (S > 0)
Finegoldia magna ATCC 29328	334413	Obligate anaerobe	Asaccharolytic, peptone and amino acid converted to acetate	Positive		uncharacterized		1.7257223962285906e-05	3	51.37898568550595	=000	0	0	0.13581118295084815	4	0.34379794714796735	010	0.0	0.0954427207567381	0.1986585726122405	4	0.6875958942959347	010	0.0	0.19088544151292142	1.4627556309861292	indifference
Peptostreptococcus anaerobius VPI 4330 = DSM 2949	1035196	Obligate anaerobe	Saccharolytic, fermentative	Positive		uncharacterized		1.8658119783854232e-05	2	31.30125148658698	=000	0	0	0.19763288581910343	2	0.34379794714796735	010	0.0	0.0954427207567381	0.23536765913851365	2	0.6875958942959347	010	0.0	0.19088544151292142	1.1909336756532993	indifference
Ruminococcus albus 7 = DSM 20455	697329	Obligate anaerobe	Saccharolytic, fermentative	Positive		uncharacterized		1.900050301673062e-05	2	34.73486612565655	=000	0	0	9.201869678198834	1	0.2726441360475397	010	0.0	5.0175603598965	4.350939839099375	1	0.5452882720950792	010	0.0	4.744916223848961	0.4728321516449714	mutualism (S > 0)
Ruminococcus flavefaciens FD-1	641112	Obligate anaerobe	Saccharolytic, fermentative	Positive		uncharacterized		1.782036531561282e-05	3	28.587977970512547	=000	0	0	1.9999999995690132e-05	1	5.29020449594404	=000	0.0	0.0	1.9999999997688533e-05	1	5.29020449594404	=000	0.0	0.0	1.00000000009992	indifference
Ruminococcus flavefaciens ATCC 19208	1336236	Obligate anaerobe	Saccharolytic, fermentative	Positive		uncharacterized		-1.2770244264603825e-05	3	17.489545408709066	=000	0	0	1.9999999995690132e-05	1	5.29020449594404	=000	0.0	0.0	1.9999999997688533e-05	1	5.29020449594404	=000	0.0	0.0	1.00000000009992	indifference
Micrococcus luteus NCTC 2665	465515	Obligate aerobe	Saccharolytic, respiratory	Positive	Opportunistic pathogen	pathogen		-0.0003291786512749084	9	37.34042008536422	=000	0	0	-0.05890932772399338	3	0.9638358440595783	-000	0.0	0.0	-0.060371656769284465	3	1.9276716881191567	-000	0.0	0.0	1.0248233870897747	competition (S < 0)
Dermacoccus nishinomiyaensis	1274	Obligate aerobe	Saccharolytic, respiratory	Positive		uncharacterized		1.7270313541262183e-05	7	38.055996439098195	=000	0	0	-0.03967957833143532	2	0.9638358440595783	-000	0.0	0.0	-0.020955720627632735	2	1.9276716881191567	-000	0.0	0.0	0.5281235715912587	competition (S < 0)
Kytococcus sedentarius DSM 20547	478801	Obligate aerobe	Respiratory	Positive	Commensal	commensal		1.995650808339633e-05	3	32.17548918128658	=000	0	0	0.19763288581910343	2	0.34379794714796735	010	0.0	0.0954427207567381	0.23536765913851365	2	0.6875958942959347	010	0.0	0.19088544151292142	1.1909336756532993	indifference
Staphylococcus epidermidis ATCC 12228	176280	Facultative anaerobe	Saccharolytic, respiratory or fermentative	Positive	Opportunistic pathogen	pathogen		1.9959424419235816e-05	3	46.33334372786146	=000	0	0	2.000000001012303e-05	1	5.29020449594404	=000	0.0	0.0	1.9999999985254036e-05	1	5.29020449594404	=000	0.0	0.0	0.9999999987565502	indifference
Staphylococcus haemolyticus JCSC1435	279808	Facultative anaerobe	Saccharolytic, respiratory or fermentative	Positive	Opportunistic pathogen	pathogen		1.4904746728605645e-05	2	46.148790942585606	=000	0	0	1.1178940901056986	1	1.6349472537579526	010	0.0	3.655257242186087	0.3089520450528296	1	3.269894507515905	010	0.0	2.0203099884281346	0.2763696917152659	mutualism (S > 0)
Staphylococcus hominis subsp. hominis C80	435837	Facultative anaerobe	Saccharolytic, respiratory or fermentative	Positive	Pathogen	pathogen		1.999999999946489e-05	1	44.499673794952045	=000	0	0	1.1178940901056986	1	1.6349472537579526	010	0.0	3.655257242186087	0.3089520450528296	1	3.269894507515905	010	0.0	2.0203099884281346	0.2763696917152659	mutualism (S > 0)
Staphylococcus warneri SG1	1194526	Facultative anaerobe	Saccharolytic, respiratory or fermentative	Positive	Opportunistic pathogen	pathogen		1.999999999990898e-05	1	47.43066171675178	=000	0	0	1.1178940901056986	1	1.6349472537579526	010	0.0	3.655257242186087	0.3089520450528296	1	3.269894507515905	010	0.0	2.0203099884281346	0.2763696917152659	mutualism (S > 0)
Streptococcus gordonii str. Challis substr. CH1	467705	Facultative anaerobe	Saccharolytic, respiratory or fermentative	Positive		uncharacterized		-0.0006195595911102636	4	56.716270102585945	=000	0	0	2.00000000134537e-05	1	5.29020449594404	=000	0.0	0.0	1.9999999985254036e-05	1	5.29020449594404	=000	0.0	0.0	0.9999999985900168	indifference
Streptococcus sanguinis SK36	388919	Facultative anaerobe	Saccharolytic, respiratory or fermentative	Positive		uncharacterized		-0.0014637904272043478	10	24.715802203685865	-000	0	0	2.0000000028108644e-05	1	5.29020449594404	=000	0.0	0.0	1.9999999985254036e-05	1	5.29020449594404	=000	0.0	0.0	0.9999999978572696	indifference
Blautia hansenii DSM 20583	537007	Obligate anaerobe	Saccharolytic, fermentative, hydrogen used as energy source	Positive	Commensal	commensal	1.0	1.999999999946489e-05	1	42.98373496555898	=000	0	0	-0.04989546751628782	2	0.711535644516703	-000	0.0	0.0	-0.02456978372741392	2	1.423071289033406	-000	0.0	0.0	0.4924251630550087	competition (S < 0)
Faecalicoccus pleomorphus DSM 20574	1123313	Obligate anaerobe	Saccharolytic, fermentative	Negative		uncharacterized		2.000000000035307e-05	1	29.93704447909942	=000	0	0	-0.00030982043187766095	2	0.15284373072642346	=000	0.0	0.0	-0.0006038925073938994	2	0.3056874614528406	=000	0.0	0.0	1.9491694067238243	competition (S < 0)
Streptococcus parauberis KCTC 11537	936154	Facultative anaerobe	Saccharolytic, respiratory or fermentative	Positive		uncharacterized		2.000000000035307e-05	1	31.60973907851508	=000	0	0	0.18753750733176466	3	0.34379794714796735	010	0.0	0.0954427207567381	0.21359676574055686	3	0.6875958942959347	010	0.0	0.19088544151292142	1.1389549150970204	indifference
Streptococcus uberis 0140J	218495	Facultative anaerobe	Saccharolytic, respiratory or fermentative	Positive		uncharacterized		2.0000000001463292e-05	1	26.6709880696164	=000	0	0	0.18753750733174823	3	0.34379794714796735	010	0.0	0.0954427207567381	0.21359676574052555	3	0.6875958942959347	010	0.0	0.19088544151292142	1.1389549150969531	indifference
Enterococcus faecalis V583	226185	Facultative anaerobe	Saccharolytic, fermentative	Positive	Commensal	commensal	3.0	1.9999999994801954e-05	1	32.61671609535222	=000	0	0	0.4160276179959761	2	0.34379794714796735	010	0.0	0.17985256715470127	0.42473938410110956	2	0.6875958942959347	010	0.0	0.35970513430861184	1.0209403552271323	indifference
Enterococcus hirae ATCC 9790	768486	Facultative anaerobe	Saccharolytic, fermentative	Positive	Commensal	commensal		-0.0012589082461934575	16	58.57831694127887	-000	0	0	0.19763288581910343	2	0.34379794714796735	010	0.0	0.0954427207567381	0.23536765913851365	2	0.6875958942959347	010	0.0	0.19088544151292142	1.1909336756532993	indifference
Lactococcus lactis subsp. lactis Il1403	272623	Facultative anaerobe	Saccharolytic, respiratory or fermentative	Positive		uncharacterized		1.929331181438343e-05	2	24.339027390493555	=000	0	0	2.000000001012303e-05	1	5.29020449594404	=000	0.0	0.0	1.9999999985254036e-05	1	5.29020449594404	=000	0.0	0.0	0.9999999987565502	indifference
Lactococcus garvieae ATCC 49156	420889	Facultative anaerobe	Saccharolytic, respiratory or fermentative	Positive	Pathogen	pathogen		-3.1815111040223165e-05	3	34.04014971827432	=000	0	0	0.01226078248164919	2	0.34379794714796735	010	0.0	0.009285065488566502	0.013523936347649146	1	0.6875958942959347	010	0.0	0.018570130976355292	1.1030239193861018	indifference
Gemella haemolysans ATCC 10379	546270	Facultative anaerobe	Saccharolytic, fermentative	Positive		uncharacterized		7.981864408534989e-06	5	53.16614329138587	=000	0	0	0.012969485629572342	1	0.34379794714796735	010	0.0	0.008903835075429634	0.012969485628251176	1	0.6875958942959347	010	0.0	0.017807670149076915	0.9999999998981328	indifference
Atopobium parvulum DSM 20469	521095	Obligate anaerobe	Saccharolytic, fermentative	Positive	Opportunistic pathogen	pathogen		2.0000000000797158e-05	1	15.098892479937467	=000	0	0	0.19763288581908323	2	0.34379794714796735	010	0.0	0.09544272075673815	0.23536765913853364	2	0.6875958942959347	010	0.0	0.19088544151292142	1.190933675653522	indifference
Atopobium rimae ATCC 49626	553184	Obligate anaerobe	Saccharolytic, fermentative	Positive	Opportunistic pathogen	pathogen		-2.591507657623282e-05	6	62.46559982247671	=000	0	0	0.2159414657518135	2	0.34379794714796735	110	0.002094447577747155	0.0954427207567381	0.27491558601507426	2	0.6875958942959347	110	0.004477875558486624	0.19088544151292142	1.2731023430721782	indifference
Bacillus amyloliquefaciens DSM 7	692420	Aerobe	Respiration or fermentation of carbohydrates and central metabolism intermediates	Positive		uncharacterized		2.0000000001463292e-05	1	52.216614011458866	=000	0	0	2.000000001012303e-05	1	5.29020449594404	=000	0.0	0.0	1.999999997681634e-05	1	5.29020449594404	=000	0.0	0.0	0.9999999983346655	indifference
Brevibacillus brevis NBRC 100599	358681	Aerobe	Saccharolytic	Variable		uncharacterized		1.999999999990898e-05	1	69.9480911297316	=000	0	0	4.349640876016597	1	5.29020449594404	100	0.556102169862235	0.0	8.679668443883287	1	5.29020449594404	100	1.1725124902496855	0.0	1.9954908212634168	mutualism (S > 0)
Bacillus licheniformis DSM 13 = ATCC 14580	279010	Facultative anaerobe	Respiration or fermentation of carbohydrates and central metabolism intermediates	Positive		uncharacterized		2.0000000000131024e-05	1	72.04127338039372	=000	0	0	2.000000001012303e-05	1	5.29020449594404	=000	0.0	0.0	1.9999999985254036e-05	1	5.29020449594404	=000	0.0	0.0	0.9999999987565502	indifference
Bacillus subtilis subsp. subtilis str. 168	224308	Facultative anaerobe	Respiration or fermentation of carbohydrates and central metabolism intermediates	Positive		uncharacterized		2.0000000000797158e-05	1	54.32484474110442	=000	0	0	2.000000001012303e-05	1	5.29020449594404	=000	0.0	0.0	1.9999999985254036e-05	1	5.29020449594404	=000	0.0	0.0	0.9999999987565502	indifference
Clostridium acetobutylicum ATCC 824	272562	Anaerobe	Saccharolytic, fermentative	Positive		uncharacterized		2.000000000190738e-05	1	33.81269769417665	=000	0	0	2.000000001012303e-05	1	5.29020449594404	=000	0.0	0.0	1.9999999985254036e-05	1	5.29020449594404	=000	0.0	0.0	0.9999999987565502	indifference
Clostridium botulinum A str. Hall	441771	Anaerobe	Proteolytic, fermentative	Positive		uncharacterized		2.0000000000575113e-05	1	39.37024862333829	=000	0	0	3.2575519753171625	2	0.34379794714796735	010	0.0	1.1276494039801421	3.2681524255312597	2	0.6875958942959347	010	0.0	2.2552988079660565	1.003254115450626	mutualism (S > 0)
Clostridium botulinum A str. ATCC 3502	413999	Anaerobe	Proteolytic, fermentative	Positive		uncharacterized		2.000000000768054e-05	1	39.27585775907547	=000	0	0	3.257551975319542	2	0.34379794714796735	010	0.0	1.1276494039809626	3.2681524255312597	2	0.6875958942959347	010	0.0	2.2552988079660565	1.0032541154498933	mutualism (S > 0)
Clostridium perfringens ATCC 13124	195103	Anaerobe	Saccharolytic, fermentative	Positive	Pathogen	pathogen		1.9999987788343887e-05	2	69.82829569305784	=000	0	0	0.18753750733176533	3	0.34379794714796735	010	0.0	0.0954427207567381	0.21359676574053776	3	0.6875958942959347	010	0.0	0.19088544151292142	1.1389549150969145	indifference
[Clostridium] symbiosum WAL-14163	742740	Obligate anaerobe	Saccharolytic, fermentative	Negative	Commensal	commensal	1.0	1.9953043072673537e-05	2	14.651956643844562	=000	0	0	1.1178940901056986	1	1.6349472537579526	010	0.0	3.655257242186087	0.3089520450528296	1	3.269894507515905	010	0.0	2.0203099884281346	0.2763696917152659	mutualism (S > 0)
[Clostridium] innocuum 2959	999413	Obligate anaerobe	Saccharolytic, fermentative	Negative	Pathogen	pathogen		-0.00013660919735014598	4	19.52530156191519	=000	0	0	1.481471680629769	1	5.29020449594404	100	0.18940466712555054	0.0	3.250633895474934	1	5.29020449594404	100	0.4391174847766444	0.0	2.1941923952897295	mutualism (S > 0)
Clostridium cadaveris AGR2141	1280692	Anaerobe	Saccharolytic, fermentative	Positive		uncharacterized		2.000000001012303e-05	1	49.267355037166034	=000	0	0	-0.06259999385038051	2	0.4386435946547754	-000	0.0	0.0	-0.03306461939147898	2	0.877287189309551	-000	0.0	0.0	0.5281888600581388	competition (S < 0)
[Clostridium] leptum DSM 753	428125	Obligate anaerobe	Few carbohydrates weakly fermented	Positive	Commensal	commensal	1.0	-5.158366766233602e-05	3	31.75546355160906	=000	0	0	2.0000000033437715e-05	1	5.29020449594404	=000	0.0	0.0	2.000000000190738e-05	1	5.29020449594404	=000	0.0	0.0	0.9999999984234833	indifference
Erysipelatoclostridium ramosum DSM 1402	445974	Obligate anaerobe	Saccharolytic, fermentative	Positive or negative	Commensal	commensal	2.0	2.0000000001019203e-05	1	16.108799962073117	=000	0	0	2.000000001678437e-05	1	5.29020449594404	=000	0.0	0.0	1.9999999985254036e-05	1	5.29020449594404	=000	0.0	0.0	0.9999999984234833	indifference
[Clostridium] sporosphaeroides DSM 1294	1121334	Facultative anaerobe	Saccharolytic, respiratory or fermentative	Positive		uncharacterized		1.99999999990208e-05	1	46.57253742967424	=000	0	0	2.000000001012303e-05	1	5.29020449594404	=000	0.0	0.0	1.9999999985254036e-05	1	5.29020449594404	=000	0.0	0.0	0.9999999987565502	indifference
Lactobacillus acidophilus NCFM	272621	Facultative anaerobe	Saccharolytic, respiratory or fermentative	Positive	Probiotic	probiotics	4.0	2.000000000235147e-05	1	15.919603461085165	=000	0	0	5.319423528528401	2	0.34379794714796735	110	0.46040221950319893	0.17985256715470127	10.961759164988104	2	0.6875958942959347	110	0.9811125895314626	0.35970513430861184	2.060704342528754	mutualism (S > 0)
Lactobacillus brevis ATCC 367	387344	Facultative anaerobe	Saccharolytic, respiratory or fermentative	Positive	Probiotic	probiotics	1.0	1.9999999992803552e-05	1	48.59344965589274	=000	0	0	1.6014060767916778	2	0.34379794714796735	110	0.18940466712555054	0.10756929133955001	3.924084212824974	2	0.6875958942959347	110	0.4391174847766444	0.2151385826784159	2.4503992270883876	mutualism (S > 0)
Lactobacillus delbrueckii subsp. bulgaricus ATCC 11842 = JCM 1002	390333	Facultative anaerobe	Saccharolytic, respiratory or fermentative	Positive	Probiotic	probiotics	4.0	1.837878078991828e-05	2	15.817487998255995	=000	0	0	0.19763288581910343	2	0.34379794714796735	010	0.0	0.0954427207567381	0.23536765913851476	2	0.6875958942959347	010	0.0	0.19088544151292142	1.1909336756533049	indifference
Lactobacillus hilgardii DSM 20176 = ATCC 8290	1423757	Facultative anaerobe	Saccharolytic, respiratory or fermentative	Positive	Commensal	commensal	1.0	1.618502859090931e-05	2	48.626832832134276	=000	0	0	2.000000001012303e-05	1	5.29020449594404	=000	0.0	0.0	1.9999999985254036e-05	1	5.29020449594404	=000	0.0	0.0	0.9999999987565502	indifference
Lactobacillus plantarum WCFS1	220668	Facultative anaerobe	Saccharolytic, respiratory or fermentative	Positive	Probiotic	probiotics	1.0	2.000000000035307e-05	1	15.939433848991339	=000	0	0	1.8494321823908035	2	0.34379794714796735	110	0.18940466712555054	0.09484564750674435	4.106636571719152	2	0.6875958942959347	110	0.43911748477665097	0.1896912950129338	2.22048508229721	mutualism (S > 0)
Lactobacillus gasseri ATCC 33323 = JCM 1131	324831	Facultative anaerobe	Saccharolytic, respiratory or fermentative	Positive	Probiotic	probiotics	5.0	2.0000000000131024e-05	1	17.39259848773917	=000	0	0	-0.03967957833143543	2	0.3157629745565442	-000	0.0	0.0	-0.020955720627632846	2	0.6315259491130883	-000	0.0	0.0	0.52812357159126	competition (S < 0)
Lactobacillus paracasei ATCC 334	321967	Facultative anaerobe	Saccharolytic, respiratory or fermentative	Positive	Probiotic	probiotics	1.0	-0.012789623454152133	7	30.467055788365283	-000	0	0	8.675385312112454	1	0.34379794714796735	111	0.18940466712555054	4.946406548796072	6.597585711216272	1	0.6875958942959347	111	0.4391174847766444	4.602608601648105	0.7604948338150254	mutualism (S > 0)
Lactobacillus animalis KCTC 3501 = DSM 20602	930942	Facultative anaerobe	Saccharolytic, fermentative or respiratory	Positive		uncharacterized		-0.0010158945312682688	12	32.60009268724282	-000	0	0	2.0000001450082294e-05	1	0.29676516718582396	=000	0.0	0.0	1.9999999846476157e-05	1	0.5935303343716479	=000	0.0	0.0	0.9999999198196989	indifference
Lactobacillus fermentum IFO 3956	334390	Facultative anaerobe	Saccharolytic, respiratory or fermentative	Positive	Probiotic	probiotics	4.0	1.8521189939946225e-05	2	40.518805627790165	=000	0	0	1.9999999807840396e-05	1	0.31576297455654423	=000	0.0	0.0	1.99999999970224e-05	1	0.6315259491130879	=000	0.0	0.0	1.0000000094591002	indifference
Lactobacillus salivarius UCC118	362948	Facultative anaerobe	Saccharolytic, respiratory or fermentative	Positive	Probiotic	probiotics	5.0	-3.2275568445538916e-05	2	32.61940785269386	=000	0	0	0.19763288581910343	2	0.34379794714796735	010	0.0	0.0954427207567381	0.23536765913851365	2	0.6875958942959347	010	0.0	0.19088544151292142	1.1909336756532993	indifference
Kandleria vitulina DSM 20405	1410657	Obligate anaerobe	Saccharolytic, fermentative	Positive		uncharacterized		2.0000000000131024e-05	1	32.44586285837658	=000	0	0	1.9999998908115657e-05	1	0.1898600585012797	=000	0.0	0.0	2.000000188773221e-05	1	0.3797201170025577	=000	0.0	0.0	1.000000148980836	indifference
Lactobacillus vaginalis DSM 5837 = ATCC 49540	1423814	Facultative anaerobe	Saccharolytic, fermentative or respiratory	Positive		uncharacterized		-6.423399050659029e-06	4	59.355139779442254	=000	0	0	1.8533107478683597	2	0.34379794714796735	110	0.18940466712555054	0.0954427207567381	4.113587576448486	2	0.6875958942959347	110	0.4391174847766444	0.19088544151292142	2.2195886907685884	mutualism (S > 0)
Listeria grayi DSM 20601	525367	Facultative anaerobe	Saccharolytic, respiratory or fermentative	Positive	Commensal	commensal	1.0	1.999999999990898e-05	1	15.777934923210674	=000	0	0	3.4927836900850107	1	5.29020449594404	100	0.4465523599038588	0.0	7.057760199084708	1	5.29020449594404	100	0.9534128703329999	0.0	2.0206691353717727	mutualism (S > 0)
Actinomyces odontolyticus ATCC 17982	411466	Facultative anaerobe	Saccharolytic, fermentative	Positive	Opportunistic pathogen	pathogen	5.0	2.0000000001685336e-05	1	38.05445706761289	=000	0	0	1.3241484406933317	2	0.9638358440595783	100	0.18940466712555054	0.0	3.0932929642717255	2	1.9276716881191567	100	0.4391174847766444	0.0	2.336062082776807	mutualism (S > 0)
Bifidobacterium adolescentis ATCC 15703	367928	Obligate anaerobe	Saccharolytic, fermentative	Positive	Probiotic	probiotics	1.0	-0.002937841467470892	6	40.594644163735	-000	0	0	6.685122194938681	1	0.368143889510908	010	0.0	4.922060606433131	3.092566097469321	1	0.736287779021816	010	0.0	4.553916716922224	0.4626042736826425	mutualism (S > 0)
Bifidobacterium bifidum PRL2010	702459	Obligate anaerobe	Saccharolytic, fermentative	Positive	Probiotic	probiotics	1.0	-0.012916653511514609	6	25.187597538603058	-000	0	0	1.9999999935294e-05	1	5.29020449594404	=000	0.0	0.0	2.0000000003905782e-05	1	5.29020449594404	=000	0.0	0.0	1.0000000034305891	indifference
Bifidobacterium angulatum DSM 20098 = JCM 7096	518635	Obligate anaerobe	Saccharolytic, fermentative	Positive	Commensal	commensal	1.0	2.0000000000797158e-05	1	35.29046396600186	=000	0	0	2.0000000312769828e-05	1	0.5277146334638928	=000	0.0	0.0	1.999999993196333e-05	1	1.0554292669277863	=000	0.0	0.0	0.9999999809596755	indifference
Corynebacterium ammoniagenes DSM 20306	649754	Facultative anaerobe	Saccharolytic	Positive	Commensal	commensal		1.6852186786042722e-05	5	48.748168071090454	=000	0	0	13.16954634266255	1	0.19350730585948744	010	0.0	5.096697190084552	6.334778171331255	1	0.3870146117189749	010	0.0	4.903189884225065	0.4810171896969477	mutualism (S > 0)
Holdemanella biformis DSM 3989	518637	Obligate anaerobe	Saccharolytic, fermentative	Positive	Commensal	commensal	1.0	-0.009412831236684793	13	36.36839890782945	-000	0	0	0.1436207749735836	3	0.34379794714796735	010	0.0	0.0954427207567381	0.21814980167512554	4	0.6875958942959347	010	0.0	0.19088544151292142	1.5189292894099073	indifference
Propionibacterium acnes KPA171202	267747	Facultative anaerobe	Saccharolytic, fermentative	Positive	Commensal	commensal		1.9999999999686935e-05	1	58.56882389169922	=000	0	0	-0.07049098202262283	3	0.4386435946547754	-000	0.0	0.0	-0.050081692799401334	3	0.8772871893095507	-000	0.0	0.0	0.710469500670717	competition (S < 0)
Acidipropionibacterium jensenii DSM 20535	1122997	Facultative anaerobe	Saccharolytic, fermentative	Positive		uncharacterized		1.5433378386608965e-05	3	68.14212900432099	=000	0	0	3.25144336936605	1	0.7051051930222576	010	0.0	4.585099302921782	1.3757266846830052	1	1.4102103860445152	010	0.0	3.8799941098995245	0.4231126082787158	mutualism (S > 0)
Pseudopropionibacterium propionicum F0230a	767029	Facultative anaerobe	Saccharolytic, fermentative	Positive	Opportunistic pathogen	pathogen		1.9999977115325862e-05	2	32.14871858557589	=000	0	0	-0.03967957833145175	2	0.9638358440595783	-000	0.0	0.0	-0.020955720627616636	2	1.9276716881191567	-000	0.0	0.0	0.5281235715906343	competition (S < 0)
Curtobacterium flaccumfaciens UCD-AKU	1292022	Obligate aerobe	Saccharolytic	Positive		uncharacterized		-6.930324682197231e-05	6	27.397414297480953	=000	0	0	2.00000000134537e-05	1	5.29020449594404	=000	0.0	0.0	1.9999999985254036e-05	1	5.29020449594404	=000	0.0	0.0	0.9999999985900168	indifference
Tropheryma whipplei str. Twist	203267	Facultative anaerobe	Fermentative	Positive	Opportunistic pathogen	pathogen		-0.005052454472975754	16	34.7543425469925	-000	0	0	-0.007008288409166896	2	0.29968565731545493	-000	0.0	0.0	-0.013279081632343703	2	0.5993713146309099	-000	0.0	0.0	1.8947681455253127	competition (S < 0)
Rothia dentocariosa ATCC 17931	762948	Microaerophile	Fermentative	Positive	Commensal	commensal		1.9999999998576712e-05	1	43.745259623413745	=000	0	0	-0.010110778555426414	2	0.5236505143023511	-000	0.0	0.0	-0.019151652266366948	2	1.0473010286047022	-000	0.0	0.0	1.894181754785672	competition (S < 0)
Mobiluncus curtisii ATCC 43063	548479	Obligate anaerobe	Saccharolytic, fermentative	Negative	Opportunistic pathogen	pathogen		-2.8689863716957476e-06	5	62.28508205235546	=000	0	0	-0.1261582702140751	2	0.4513672384872437	-000	0.0	0.0	-0.0666425767173584	2	0.9027344769744874	-000	0.0	0.0	0.5282458027069817	competition (S < 0)
Mycoplasma hominis ATCC 23114	347256	Obligate anaerobe	Ferments only arginine	Negative due to the absence of a cell wall	Pathogen	pathogen		-0.00031354946814621254	4	19.691715908048835	=000	0	0	-0.05029249995628182	3	0.30194007057966477	-000	0.0	0.0	-0.0356389171071797	3	0.6038801411593295	-000	0.0	0.0	0.7086328406454211	competition (S < 0)
Brochothrix thermosphacta DSM 20171 = FSL F6-1036	1121126	Facultative anaerobe	Saccharolytic, fermentative	Positive		uncharacterized		2.0000000000131024e-05	1	31.409887923054388	=000	0	0	2.000000001012303e-05	1	5.29020449594404	=000	0.0	0.0	1.9999999985254036e-05	1	5.29020449594404	=000	0.0	0.0	0.9999999987565502	indifference
Anaerobiospirillum succiniciproducens DSM 6400	1120988	Anaerobe	Asaccharolytic	Negative		uncharacterized		-0.004420646199066125	9	52.35218864825507	-000	0	0	4.34964087601103	1	5.29020449594404	100	0.5561021698615233	0.0	8.67966844388856	1	5.29020449594404	100	1.1725124902503978	0.0	1.995490821267183	mutualism (S > 0)
Staphylococcus lugdunensis HKU09-01	698737	Facultative anaerobe	Saccharolytic, respiratory or fermentative	Positive	Pathogen	pathogen		2.0000000001241247e-05	1	39.754159044542156	=000	0	0	2.0000000313213917e-05	1	0.5236505143023511	=000	0.0	0.0	1.9999999909536825e-05	1	1.0473010286047022	=000	0.0	0.0	0.9999999798161457	indifference
Lachnospira multipara ATCC 19207	1282887	Obligate anaerobe	Saccharolytic, fermentative	Positive		uncharacterized		1.9976420247758142e-05	2	14.671959017320676	=000	0	0	1.9999999992137418e-05	1	5.29020449594404	=000	0.0	0.0	2.0000000002129426e-05	1	5.29020449594404	=000	0.0	0.0	1.0000000004996004	indifference
Alistipes putredinis DSM 17216	445970	Obligate anaerobe	Weakly saccharolytic, fermentative	Negative	Commensal	commensal		-0.0001419288084902881	3	32.46617152169222	=000	0	0	-0.06259999384989712	2	0.4392406679045501	-000	0.0	0.0	-0.033064619392857764	2	0.8784813358091002	-000	0.0	0.0	0.5281888600842427	competition (S < 0)
Odoribacter splanchnicus DSM 20712	709991	Obligate anaerobe	Saccharolytic, fermentative	Negative	Commensal	commensal	1.0	2.0000000001019203e-05	1	44.601714096011776	=000	0	0	1.9999999992137418e-05	1	5.29020449594404	=000	0.0	0.0	2.0000000002129426e-05	1	5.29020449594404	=000	0.0	0.0	1.0000000004996004	indifference
Porphyromonas asaccharolytica DSM 20707	879243	Obligate anaerobe	Asaccharolytic	Negative	Putative Pathogen	pathogen		-6.067141923316033e-05	6	45.08516245375237	=000	0	0	-0.04374668747199961	3	0.2043809911362038	-000	0.0	0.0	-0.029288563081039554	3	0.40876198227240207	-000	0.0	0.0	0.6695035618362171	competition (S < 0)
Porphyromonas endodontalis ATCC 35406	553175	Obligate anaerobe	Asaccharolytic	Negative		uncharacterized		-3.0251504592571088e-05	4	33.293476358682696	=000	0	0	0.13944272252279788	3	0.34379794714796735	010	0.0	0.107569291339216	0.2055324007668402	3	0.6875958942959347	010	0.0	0.2151385826784159	1.4739557364367806	indifference
Prevotella bivia DSM 20514	868129	Nanaerobe	Saccharolytic, fermentative	Negative	Commensal	commensal		2.0000000000131024e-05	1	52.46443635769486	=000	0	0	-0.05508415045693993	3	0.5236505143023511	-000	0.0	0.0	-0.03827433844955097	3	1.0473010286047022	-000	0.0	0.0	0.6948339609861202	competition (S < 0)
Prevotella buccae ATCC 33574	873513	Nanaerobe	Saccharolytic, fermentative	Negative	Commensal	commensal		1.999999999990898e-05	1	36.961996136964615	=000	0	0	1.4814716806282675	1	5.29020449594404	100	0.18940466712535858	0.0	3.250633895474934	1	5.29020449594404	100	0.4391174847766444	0.0	2.194192395291953	mutualism (S > 0)
Prevotella corporis DSM 18810 = JCM 8529	1122981	Nanaerobe	Saccharolytic, fermentative	Negative	Commensal	commensal		-0.001770512403738933	7	47.59292528331285	-000	0	0	0.9669216008010575	2	0.243797133657345	010	0.0	0.2798533806453236	0.9524828470761875	2	0.48759426731469	010	0.0	0.5597067612898534	0.9850672963424252	indifference
Prevotella denticola F0289	767031	Nanaerobe	Saccharolytic, fermentative	Negative	Commensal	commensal		2.0000000001019203e-05	1	38.17179022273958	=000	0	0	0.19600491367320094	2	0.34379794714796735	010	0.0	0.09484564750786018	0.2336883929603537	2	0.6875958942959347	010	0.0	0.18969129501360027	1.192257829566367	indifference
Prevotella disiens JCM 6334 = ATCC 29426	1235811	Nanaerobe	Saccharolytic, fermentative, proteolytic	Negative	Commensal	commensal		-0.0004975959846369449	6	47.853728441803035	=000	0	0	-0.07050174487910688	3	0.4392406679045501	-000	0.0	0.0	-0.0501049096135151	3	0.8784813358091002	-000	0.0	0.0	0.710690348152839	competition (S < 0)
Prevotella intermedia ATCC 25611 = DSM 20706	1122984	Nanaerobe	Saccharolytic, fermentative	Negative	Pathogen	pathogen		-5.720470386672005e-05	3	53.27791308437284	=000	0	0	-0.1261582702140881	2	0.4513672384872437	-000	0.0	0.0	-0.06664257671734419	2	0.9027344769744874	-000	0.0	0.0	0.5282458027068146	competition (S < 0)
Prevotella nigrescens ATCC 33563	997352	Nanaerobe	Saccharolytic, fermentative	Negative	Commensal	commensal		-0.00034516816204854806	5	35.64434583299529	=000	0	0	-0.12615827021408854	2	0.4513672384872437	-000	0.0	0.0	-0.06664257671734386	2	0.9027344769744874	-000	0.0	0.0	0.5282458027068102	competition (S < 0)
Prevotella oralis ATCC 33269	873533	Nanaerobe	Saccharolytic, fermentative	Negative	Commensal	commensal		1.9999999999242846e-05	1	47.76049766869587	=000	0	0	1.9999999992137418e-05	1	5.29020449594404	=000	0.0	0.0	2.0000000001685336e-05	1	5.29020449594404	=000	0.0	0.0	1.000000000477396	indifference
Prevotella veroralis DSM 19559 = JCM 6290	1122993	Nanaerobe	Saccharolytic, fermentative	Negative	Commensal	commensal		-0.0003392545352748355	6	50.21490880717901	=000	0	0	1.2791269571923038	2	0.5236505143023511	100	0.18940466712535858	0.0	3.0791400491469423	2	1.0473010286047022	100	0.4391174847766444	0.0	2.407220043197029	mutualism (S > 0)
Arcobacter butzleri RM4018	367737	Microaerophile	Non-fermentative, asaccharolytic	Negative		uncharacterized		2.0000000000797158e-05	1	39.89017109400179	=000	0	0	1.9999999992137418e-05	1	5.29020449594404	=000	0.0	0.0	2.0000000002129426e-05	1	5.29020449594404	=000	0.0	0.0	1.0000000004996004	indifference
Arcanobacterium haemolyticum DSM 20595	644284	Facultative anaerobe	Saccharolytic, fermentative	Positive	Opportunistic pathogen	pathogen		1.8967475263087508e-05	2	40.35065706662701	=000	0	0	1.5977745372184953	3	0.34379794714796735	110	0.18940466712555054	0.0954427207567381	3.9172103846703434	3	0.6875958942959347	110	0.4391174847766444	0.19088544151292142	2.4516665483289435	mutualism (S > 0)
[Eubacterium] cellulosolvens 6	633697	Obligate anaerobe	Saccharolytic, fermentative	Positive	Commensal	commensal		1.9999999997244444e-05	1	18.45150663564138	=000	0	0	2.000000001012303e-05	1	5.29020449594404	=000	0.0	0.0	1.9999999981035188e-05	1	5.29020449594404	=000	0.0	0.0	0.9999999985456078	indifference
[Clostridium] scindens ATCC 35704	411468	Aerotolerant	Saccharolytic, fermentative	Positive	Commensal	commensal	1.0	-0.007742499826459692	7	38.564281348950395	-000	0	0	3.9645919753120262	2	0.9638358440595783	100	0.5561021698619131	0.0	8.294576243774706	2	1.9276716881191567	100	1.1725124902496855	0.0	2.0921639087769925	mutualism (S > 0)
[Clostridium] spiroforme DSM 1552	428126	Obligate anaerobe	Saccharolytic, fermentative	Positive	Commensal	commensal	1.0	1.9892668793319856e-05	2	14.46404122167393	=000	0	0	2.000000001012303e-05	1	5.29020449594404	=000	0.0	0.0	1.9999999985254036e-05	1	5.29020449594404	=000	0.0	0.0	0.9999999987565502	indifference
Clostridium lentocellum DSM 5427	642492	Obligate anaerobe	Saccharolytic, fermentative	Negative		uncharacterized		1.999999999946489e-05	1	39.801210384605874	=000	0	0	2.0000000009678942e-05	1	5.29020449594404	=000	0.0	0.0	1.999999998547608e-05	1	5.29020449594404	=000	0.0	0.0	0.9999999987898569	indifference
Tyzzerella nexilis DSM 1787	500632	Obligate anaerobe	Saccharolytic, fermentative	Positive	Commensal	commensal	1.0	1.9946901345102575e-05	3	15.20471791528467	=000	0	0	0.010503302882896026	1	5.29020449594404	100	0.0013402978435767404	0.0	0.009941697371321556	1	5.29020449594404	100	0.0013402978435780172	0.0	0.9465305801578845	indifference
Clostridium paraputrificum AGR2156	1280689	Anaerobe	Saccharolytic, fermentative	Positive		uncharacterized		2.0000000000797158e-05	1	51.91765238772107	=000	0	0	1.481471680629769	1	5.29020449594404	100	0.18940466712555054	0.0	3.250633895474934	1	5.29020449594404	100	0.4391174847766444	0.0	2.1941923952897295	mutualism (S > 0)
Staphylococcus arlettae CVD059	1212545	Facultative anaerobe	Saccharolytic, respiratory or fermentative	Positive		uncharacterized		2.0000000023223663e-05	1	32.437891914125565	=000	0	0	2.000000001012303e-05	1	5.29020449594404	=000	0.0	0.0	1.9999999985254036e-05	1	5.29020449594404	=000	0.0	0.0	0.9999999987565502	indifference
Staphylococcus saprophyticus subsp. saprophyticus ATCC 15305	342451	Facultative anaerobe	Saccharolytic, respiratory or fermentative	Positive	Pathogen	pathogen		2.000000000035307e-05	1	48.087884230693405	=000	0	0	2.000000001012303e-05	1	5.29020449594404	=000	0.0	0.0	1.9999999985254036e-05	1	5.29020449594404	=000	0.0	0.0	0.9999999987565502	indifference
Bradyrhizobium elkanii USDA 76	398525	Obligate aerobe	Respiratory	Negative		uncharacterized		1.999999999124924e-05	1	31.709940878037447	=000	0	0	2.000000001012303e-05	1	5.29020449594404	=000	0.0	0.0	1.9999999985254036e-05	1	5.29020449594404	=000	0.0	0.0	0.9999999987565502	indifference
Veillonella parvula DSM 2008	479436	Obligate anaerobe	Asaccharolytic, ferments TCA cycle intermediates	Negative	Commensal	commensal	5.0	2.0000000001019203e-05	1	51.91286289634371	=000	0	0	-0.03967957833143532	2	0.9638358440595783	-000	0.0	0.0	-0.020955720627632735	2	1.9276716881191567	-000	0.0	0.0	0.5281235715912587	competition (S < 0)
[Eubacterium] dolichum DSM 3991	428127	Obligate anaerobe	Saccharolytic, fermentative	Positive	Commensal	commensal	1.0	-0.007861739115779032	9	21.974474832704274	-000	0	0	2.0000000819031527e-05	1	0.21934793864797172	=000	0.0	0.0	2.000000029989124e-05	1	0.4386958772959436	=000	0.0	0.0	0.9999999740429868	indifference
Eggerthia catenaformis OT 569 = DSM 20559	999415	Obligate anaerobe	Saccharolytic, fermentative	Positive		uncharacterized		1.889523107689861e-05	3	26.42074473641683	=000	0	0	0.19698008229165165	3	0.34379794714796735	010	0.0	0.0954427207567381	0.23342062908305738	3	0.6875958942959347	010	0.0	0.19088544151292142	1.1849960989327404	indifference
Methylobacterium radiotolerans JCM 2831	426355	Aerobe	Respiratory	Negative		uncharacterized		1.9999999998576712e-05	1	46.99848772195144	=000	0	0	2.000000001012303e-05	1	5.29020449594404	=000	0.0	0.0	1.9999999985254036e-05	1	5.29020449594404	=000	0.0	0.0	0.9999999987565502	indifference
Cutibacterium avidum 44067	1170318	Facultative anaerobe	Saccharolytic, fermentative	Positive	Opportunistic pathogen	pathogen		-3.170690869858106e-06	4	46.235553029778934	=000	0	0	0.3115871944438595	2	0.7057021884928991	010	0.0	0.25813365556628953	0.33715991547018476	2	1.4114043769857982	010	0.0	0.5162673111335532	1.0820724390550422	indifference
Cutibacterium granulosum DSM 20700	1160719	Facultative anaerobe	Saccharolytic, fermentative	Positive		uncharacterized		2.0000000000797158e-05	1	31.334261390705613	=000	0	0	-0.06259999384974879	2	0.4386435946547754	-000	0.0	0.0	-0.03306461939337335	2	0.8772871893095507	-000	0.0	0.0	0.5281888600937305	competition (S < 0)
Peptoniphilus indolicus ATCC 29427	997350	Obligate anaerobe	Asaccharolytic, peptone and oligopeptides as main energy source	Positive		uncharacterized		1.982778416120823e-05	2	22.583721357013836	=000	0	0	7.2044169343655735	1	0.34379794714796735	111	0.001340297843576227	4.946406548796072	3.356893513112645	1	0.6875958942959347	111	0.0013402978435757273	4.602608601648105	0.46594936740821147	mutualism (S > 0)
Peptoniphilus lacrimalis DSM 7455	1122949	Obligate anaerobe	Aaccharolytic, peptone and oligopeptides as main energy source	Positive		uncharacterized		2.0000000000575113e-05	1	23.344701810608928	=000	0	0	1.5977745372186054	3	0.34379794714796735	110	0.18940466712555054	0.095442720756719	3.917210384670345	3	0.6875958942959347	110	0.4391174847766444	0.19088544151292142	2.4516665483287756	mutualism (S > 0)
Anaerococcus prevotii DSM 20548	525919	Obligate anaerobe	Saccharolytic, fermentative	Positive		uncharacterized		-1.8799918626299927e-06	2	42.58936547064578	=000	0	0	0.14362077497397574	3	0.34379794714796735	010	0.0	0.0954427207567381	0.2185157598782541	3	0.6875958942959347	010	0.0	0.19088544151292142	1.521477376221159	indifference
Blautia producta ATCC 27340 = DSM 2950	1121114	Obligate anaerobe	Saccharolytic, fermentative, hydrogen used as energy source	Positive	Commensal	commensal		1.999999999990898e-05	1	31.215378039055352	=000	0	0	0.010503302882874044	1	5.29020449594404	100	0.001340297843573951	0.0	0.009941697371300684	1	5.29020449594404	100	0.0013402978435752	0.0	0.9465305801578783	indifference
Ruminococcus torques ATCC 27756	411460	Obligate anaerobe	Saccharolytic, fermentative	Positive	Commensal	commensal	2.0	1.9965313349024072e-05	2	14.249262766796994	=000	0	0	1.9999999992137418e-05	1	5.29020449594404	=000	0.0	0.0	2.0000000002129426e-05	1	5.29020449594404	=000	0.0	0.0	1.0000000004996004	indifference
Coprococcus eutactus ATCC 27759	411474	Obligate anaerobe	Saccharolytic, fermentative	Positive	Commensal	commensal	5.0	2.0000000000131024e-05	1	25.327912385155205	=000	0	0	1.9999999992137418e-05	1	5.29020449594404	=000	0.0	0.0	2.0000000002129426e-05	1	5.29020449594404	=000	0.0	0.0	1.0000000004996004	indifference
Brevibacterium casei S18	1229781	Aerobe	Respiratory, non fermentative	Positive	Pathogen	pathogen		2.0000000001019203e-05	1	52.305099641623364	=000	0	0	0.6726450663552666	2	0.5533685600538266	010	0.0	0.41046728400536203	0.7052575537583106	2	1.1067371201076532	010	0.0	0.8209345680116982	1.048483946488681	indifference
Bifidobacterium thermophilum RBL67	1254439	Obligate anaerobe	Saccharolytic, fermentative	Positive	Probiotic	probiotics		1.8531154972745156e-05	2	28.718254466071187	=000	0	0	3.844056990787209	1	0.6089149485783169	010	0.0	4.681289547365723	1.6720334953935851	1	1.2178298971566337	010	0.0	4.072374598787406	0.43496584452333426	mutualism (S > 0)
Exiguobacterium aurantiacum DSM 6208	1397694	Facultative anaerobe	Saccharolytic, non-fermentative	Positive		uncharacterized		-0.0017566514322295834	7	44.420963134357734	-000	0	0	1.3054186254562872	2	0.915842945794547	100	0.18940466712555054	0.0	3.074563149034695	2	1.831685891589094	100	0.4391174847766444	0.0	2.355231562564869	mutualism (S > 0)
Eubacterium brachy ATCC 33089	1321814	Obligate anaerobe	Saccharolytic, fermentative	Positive	Commensal	commensal		-0.004748600161193828	9	34.844919881309416	-000	0	0	0.19763288581908345	2	0.34379794714796735	010	0.0	0.0954427207567381	0.23536765913854985	2	0.6875958942959347	010	0.0	0.19088544151291875	1.1909336756536029	indifference
Mogibacterium timidum ATCC 33093	1401079	Obligate anaerobe	Asaccharolytic	Positive		uncharacterized		-8.18163500817537e-05	7	50.52944455028371	=000	0	0	2.0000000380271388e-05	1	0.29968565731545493	=000	0.0	0.0	1.9999999909536825e-05	1	0.5993713146309099	=000	0.0	0.0	0.9999999764632723	indifference
Helicobacter pullorum MIT 98-5489	537972	Microaerophile	Strictly respiratory, asaccharolytic	Negative	Opportunistic pathogen	pathogen	4.0	-0.001853145124324329	7	27.81933072180963	-000	0	0	2.000000001012303e-05	1	5.29020449594404	=000	0.0	0.0	1.9999999985254036e-05	1	5.29020449594404	=000	0.0	0.0	0.9999999987565502	indifference
Bacillus thermoamylovorans	35841	Facultative anaerobe	Respiration or fermentation of carbohydrates and central metabolism intermediates	Positive		uncharacterized		1.9999999999242846e-05	1	54.47847850255808	=000	0	0	2.000000001012303e-05	1	5.29020449594404	=000	0.0	0.0	1.9999999985254036e-05	1	5.29020449594404	=000	0.0	0.0	0.9999999987565502	indifference
Clostridium saccharoperbutylacetonicum N1-4(HMT)	931276	Anaerobe	Saccharolytic, fermentative	Positive		uncharacterized		1.959154488306858e-05	2	40.596861800922895	=000	0	0	2.000000001012303e-05	1	5.29020449594404	=000	0.0	0.0	1.9999999985254036e-05	1	5.29020449594404	=000	0.0	0.0	0.9999999987565502	indifference
Clostridium celatum DSM 1785	545697	Anaerobe	Saccharolytic, fermentative	Positive		uncharacterized		2.0000000000131024e-05	1	33.169294023178146	=000	0	0	1.3241484406933517	2	0.3155159808816747	100	0.18940466712555054	0.0	3.0932929642757125	2	0.6310319617633496	100	0.4391174847766444	0.0	2.3360620827797827	mutualism (S > 0)
Terrisporobacter glycolicus ATCC 14880 = DSM 1288	1121315	Obligate anaerobe	Saccharolytic, fermentative	Positive		uncharacterized		1.9999999999686935e-05	1	31.960396112862092	=000	0	0	2.000000031343596e-05	1	0.5236505143023511	=000	0.0	0.0	1.999999990887069e-05	1	1.0473010286047022	=000	0.0	0.0	0.9999999797717368	indifference
Faecalitalea cylindroides T2-87	717960	Obligate anaerobe	Saccharolytic, fermentative	Positive	Commensal	commensal		1.4350587414391214e-05	4	50.78985871639936	=000	0	0	-0.0974997568866931	3	0.43405918523760617	010	0.0	0.017308053249911026	-0.04515321871758182	3	0.8681183704752123	010	0.0	0.034616106499138266	0.46311109031846615	competition (S < 0)
Agathobaculum desmolans ATCC 43058	1408437	Obligate anaerobe		Positive		uncharacterized		1.9999999999242846e-05	1	15.950719041083763	=000	0	0	1.481471680629769	1	5.29020449594404	100	0.18940466712555054	0.0	3.250633895474934	1	5.29020449594404	100	0.4391174847766444	0.0	2.1941923952897295	mutualism (S > 0)
[Eubacterium] eligens ATCC 27750	515620	Obligate anaerobe	Saccharolytic, fermentative	Negative	Commensal	commensal		2.0000000000575113e-05	1	25.407861619132635	=000	0	0	-0.03967957833145319	2	0.47965153841503466	-000	0.0	0.0	-0.020955720627902186	2	0.9593030768300687	-000	0.0	0.0	0.5281235715978114	competition (S < 0)
Dorea formicigenerans ATCC 27755	411461	Obligate anaerobe	Saccharolytic, fermentative	Positive		uncharacterized		-8.72998826396687e-05	3	19.95237531927225	=000	0	0	2.0000000543474172e-05	1	0.36399583483829906	=000	0.0	0.0	2.0000000079622993e-05	1	0.727991669676598	=000	0.0	0.0	0.9999999768074417	indifference
[Eubacterium] hallii DSM 3353	411469	Obligate anaerobe	Saccharolytic, fermentative, acetate and lactate converted to butyrate	Positive	Commensal	commensal	4.0	-0.011898192570175659	6	55.20639594096656	-000	0	0	-0.03967957833143543	2	0.9638358440595783	-000	0.0	0.0	-0.020955720627632624	2	1.9276716881191567	-000	0.0	0.0	0.5281235715912543	competition (S < 0)
Eubacterium ramulus ATCC 29099	1256908	Obligate anaerobe	Saccharolytic, fermentative, acetate converted to butyrate	Positive	Commensal	commensal		1.9999999992137418e-05	1	18.372096727389927	=000	0	0	1.9999999992137418e-05	1	5.29020449594404	=000	0.0	0.0	2.0000000003683738e-05	1	5.29020449594404	=000	0.0	0.0	1.000000000577316	indifference
[Eubacterium] rectale ATCC 33656	515619	Obligate anaerobe	Saccharolytic, fermentative, acetate converted to butyrate	Positive	Commensal	commensal	4.0	2.0000000000575113e-05	1	30.828559910839417	=000	0	0	1.9999999992137418e-05	1	5.29020449594404	=000	0.0	0.0	2.0000000002129426e-05	1	5.29020449594404	=000	0.0	0.0	1.0000000004996004	indifference
[Eubacterium] siraeum DSM 15702	428128	Obligate anaerobe	Saccharolytic, fermentative	Positive	Commensal	commensal	3.0	1.9999999985698125e-05	1	14.000905916270773	=000	0	0	2.000000001012303e-05	1	5.29020449594404	=000	0.0	0.0	1.999999998503199e-05	1	5.29020449594404	=000	0.0	0.0	0.999999998745448	indifference
Eubacterium ventriosum ATCC 27560	411463	Obligate anaerobe	Saccharolytic, fermentative	Positive	Commensal	commensal	2.0	2.0000000001241247e-05	1	24.208294878866493	=000	0	0	1.9999999994801954e-05	1	5.29020449594404	=000	0.0	0.0	2.0000000003683738e-05	1	5.29020449594404	=000	0.0	0.0	1.0000000004440892	indifference
Ruminococcus callidus ATCC 27760	411473	Obligate anaerobe	Saccharolytic, fermentative	Positive		uncharacterized		1.4020226997368823e-05	7	40.25103385135906	=000	0	0	0.01640197691283385	1	5.29020449594404	100	0.002094447577747155	0.0	0.03316795018929408	1	5.29020449594404	100	0.004477875558486624	0.0	2.0221922250934017	indifference
Blautia obeum ATCC 29174	411459	Obligate anaerobe	Saccharolytic, fermentative	Positive		uncharacterized		2.000000000279556e-05	1	19.498024187563217	=000	0	0	2.0000000010345076e-05	1	5.29020449594404	=000	0.0	0.0	1.9999999985254036e-05	1	5.29020449594404	=000	0.0	0.0	0.999999998745448	indifference
Leptotrichia buccalis C-1013-b	523794	Facultative anaerobe	Saccharolytic, fermentative	Negative		uncharacterized		2.0000000000575113e-05	1	24.744228206950666	=000	0	0	1.9999999981701322e-05	1	5.29020449594404	=000	0.0	0.0	1.9999999985254036e-05	1	5.29020449594404	=000	0.0	0.0	1.0000000001776357	indifference
Rothia mucilaginosa DY-18	680646	Microaerophile	Fermentative	Positive	Opportunistic pathogen	pathogen		1.999999999990898e-05	1	34.830790916815175	=000	0	0	2.0000000313213917e-05	1	0.5236505143023511	=000	0.0	0.0	1.9999999909536825e-05	1	1.0473010286047022	=000	0.0	0.0	0.9999999798161457	indifference
Caldicellulosiruptor saccharolyticus DSM 8903	351627	Facultative anaerobe	Saccharolytic, fermentative	Positive	Commensal	commensal		-0.0007557474193983227	7	33.44767981523445	=000	0	0	2.0000000011233254e-05	1	5.29020449594404	=000	0.0	0.0	1.9999999985254036e-05	1	5.29020449594404	=000	0.0	0.0	0.9999999987010391	indifference
Enterococcus dispar ATCC 51266	1139219	Facultative anaerobe	Saccharolytic, fermentative	Positive	Commensal	commensal		2.0000000000575113e-05	1	16.933450195376317	=000	0	0	1.460644088162626	2	1.4714473511306814	100	0.18940466712535858	0.0	3.2297886117450467	2	2.9428947022613627	100	0.4391174847766444	0.0	2.2112084921439443	mutualism (S > 0)
Paenibacillus alvei DSM 29	1206781	Facultative anaerobe	Saccharolytic	Variable		uncharacterized		2.0000000000575113e-05	1	50.330814224622706	=000	0	0	2.9927387631480604	2	0.4392406679045501	100	0.4465523599038588	0.0	6.557679623092138	2	0.8784813358091002	100	0.9534128703329999	0.0	2.1911968073665467	mutualism (S > 0)
Capnocytophaga granulosa ATCC 51502	641143	Facultative anaerobe	Saccharolytic, fermentative	Negative		uncharacterized		-1.437430439321652e-05	2	36.81342977372298	=000	0	0	0.19600491367233097	2	0.34379794714796735	010	0.0	0.09484564750754049	0.23368839296005994	2	0.6875958942959347	010	0.0	0.1896912950129338	1.1922578295701602	indifference
Brevibacillus borstelensis AK1	1300222	Aerobe	Saccharolytic	Variable		uncharacterized		2.0000000001019203e-05	1	53.616035462059294	=000	0	0	2.000000001012303e-05	1	5.29020449594404	=000	0.0	0.0	1.9999999985254036e-05	1	5.29020449594404	=000	0.0	0.0	0.9999999987565502	indifference
Butyrivibrio crossotus DSM 2876	511680	Obligate anaerobe	Saccharolytic, fermentative	Structurally positive but stains negative	Commensal	commensal	1.0	1.999999999324764e-05	1	18.136022991879038	=000	0	0	-0.04017306258784392	3	0.20627904300334135	-000	0.0	0.0	-0.02196679445523908	3	0.4125580860066827	-000	0.0	0.0	0.5468040781607244	competition (S < 0)
Granulicatella adiacens ATCC 49175	638301	Facultative anaerobe	Saccharolytic, fermentative	Positive	Commensal	commensal		1.999999999990898e-05	1	20.55629896056141	=000	0	0	1.6014060767916778	2	0.34379794714796735	110	0.18940466712555054	0.10756929133955001	3.9240842128249724	2	0.6875958942959347	110	0.4391174847766444	0.21513858267841568	2.4503992270883863	mutualism (S > 0)
Abiotrophia defectiva ATCC 49176	592010	Facultative anaerobe	Saccharolytic, fermentative or respiratory	Positive	Pathogen	pathogen	1.0	8.261958452937535e-06	4	21.06601199662634	=000	0	0	0.14725231454676613	2	0.34379794714796735	010	0.0	0.10756929133955001	0.2253895880328829	2	0.6875958942959347	010	0.0	0.2151385826784159	1.5306352822135167	indifference
Ruminococcus lactaris ATCC 29176	471875	Obligate anaerobe	Saccharolytic, fermentative	Positive	Commensal	commensal	1.0	2.0000000000797158e-05	1	34.64806362139381	=000	0	0	2.000000001012303e-05	1	5.29020449594404	=000	0.0	0.0	1.9999999985254036e-05	1	5.29020449594404	=000	0.0	0.0	0.9999999987565502	indifference
Bacteroides stercoris ATCC 43183	449673	Nanaerobe	Saccharolytic, fermentative	Negative	Commensal	commensal	1.0	1.9999999999686935e-05	1	29.98003228312012	=000	0	0	1.4814716806282675	1	5.29020449594404	100	0.18940466712535858	0.0	3.250633895474931	1	5.29020449594404	100	0.4391174847766444	0.0	2.1941923952919513	mutualism (S > 0)
[Clostridium] viride DSM 6836	1121344	Obligate anaerobe	Non-saccharolytic	Positive		uncharacterized		2.0000000000575113e-05	1	40.49952710953919	=000	0	0	2.000000001012303e-05	1	5.29020449594404	=000	0.0	0.0	1.9999999985254036e-05	1	5.29020449594404	=000	0.0	0.0	0.9999999987565502	indifference
Lautropia mirabilis ATCC 51599	887898	Facultative anaerobe	Non-fermentative, asaccharolytic	Negative		uncharacterized		2.0000000001019203e-05	1	55.14957414781215	=000	0	0	2.000000001012303e-05	1	5.29020449594404	=000	0.0	0.0	2.0000000086062286e-05	1	5.29020449594404	=000	0.0	0.0	1.0000000037969627	indifference
Lactobacillus rhamnosus GG	568703	Facultative anaerobe	Saccharolytic, respiratory or fermentative	Positive	Probiotic	probiotics	5.0	2.0000000000131024e-05	1	16.92422576870602	=000	0	0	8.675385312112454	1	0.34379794714796735	111	0.18940466712555054	4.946406548796072	6.597585711216272	1	0.6875958942959347	111	0.4391174847766444	4.602608601648105	0.7604948338150254	mutualism (S > 0)
Micromonospora aurantiaca ATCC 27029	644283	Microaerophile	Saccharolytic	Positive	Pathogen	pathogen		3.2181216789162193e-06	10	34.133545013746634	=000	0	0	7.500414207630376	1	0.33062768847281043	010	0.0	4.95957680747123	3.500212103815194	1	0.6612553769456208	010	0.0	4.628949118998419	0.4666691741176551	mutualism (S > 0)
Acinetobacter pittii PHEA-2	871585	Aerobe	Respiratory	Negative		uncharacterized		1.958647619049181e-05	2	65.33517509243268	=000	0	0	5.003235802451737	2	0.9638358440595783	100	0.7003461548784953	0.0	10.340550982726985	2	1.9276716881191567	100	1.4610004602829179	0.0	2.066772662935415	mutualism (S > 0)
Brevibacillus agri 5-2	1444307	Aerobe	Saccharolytic	Variable		uncharacterized		2.0000000000575113e-05	1	53.035701350043915	=000	0	0	2.000000001012303e-05	1	5.29020449594404	=000	0.0	0.0	1.9999999985254036e-05	1	5.29020449594404	=000	0.0	0.0	0.9999999987565502	indifference
Eubacterium saphenum ATCC 49989	592031	Obligate anaerobe	Saccharolytic, fermentative	Positive	Commensal	commensal		1.9388896259409094e-05	2	35.123312410081276	=000	0	0	0.2159414657518739	2	0.34379794714796735	110	0.002094447577747155	0.09544272075676885	0.27491558601505517	2	0.6875958942959347	110	0.004477875558484445	0.19088544151292142	1.2731023430717336	indifference
Ureibacillus thermosphaericus str. Thermo-BF	1160707	Aerobe	Uses esculine, urea and malate as carbon source	Negative		uncharacterized		2.000000000190738e-05	1	44.61884934184786	=000	0	0	2.000000001012303e-05	1	5.29020449594404	=000	0.0	0.0	1.9999999985254036e-05	1	5.29020449594404	=000	0.0	0.0	0.9999999987565502	indifference
Kluyvera ascorbata ATCC 33433	1006000	Facultative anaerobe	Fermentative, respiratory	Negative		uncharacterized		2.0000000000797158e-05	1	84.77275723719085	=000	0	0	8.700715338262158	1	5.29020449594404	100	1.1123901817734783	0.0	16.915630818842377	1	5.29020449594404	100	2.285088514071398	0.0	1.9441655267647255	mutualism (S > 0)
Mitsuokella multacida DSM 20544	500635	Obligate anaerobe	Saccharolytic, fermentative	Negative	Commensal	commensal	5.0	2.0000000000575113e-05	1	47.50393962083225	=000	0	0	2.000000001012303e-05	1	5.29020449594404	=000	0.0	0.0	1.9999999985254036e-05	1	5.29020449594404	=000	0.0	0.0	0.9999999987565502	indifference
Blautia hydrogenotrophica DSM 10507	476272	Obligate anaerobe	Saccharolytic, fermentative, hydrogen used as energy source	Positive	Commensal	commensal	1.0	2.000000001101121e-05	1	46.0260702758229	=000	0	0	0.010503302882874044	1	5.29020449594404	100	0.001340297843573951	0.0	0.009941697371300906	1	5.29020449594404	100	0.0013402978435752139	0.0	0.9465305801578994	indifference
Peptoniphilus harei ACS-146-V-Sch2b	908338	Obligate anaerobe	Asaccharolytic, peptone and oligopeptides as main energy source	Positive		uncharacterized		2.0000000000575113e-05	1	23.164384344135073	=000	0	0	0.14725231454676946	2	0.34379794714796735	010	0.0	0.10756929133955001	0.225389588032878	2	0.6875958942959347	010	0.0	0.2151385826784159	1.5306352822134488	indifference
Actinomyces graevenitzii C83	435830	Facultative anaerobe	Saccharolytic, fermentative	Positive	Opportunistic pathogen	pathogen		-0.001144782434453262	4	47.29788380687538	-000	0	0	-0.010068252015895895	2	0.39843480582315177	010	0.0	0.05293243266436559	0.05735415643755171	2	0.7968696116463038	010	0.0	0.10586486532804684	-5.696535639652263	competition (S < 0)
Enterococcus asini ATCC 700915	1158606	Facultative anaerobe	Saccharolytic, fermentative	Positive	Commensal	commensal		2.0000000017894592e-05	1	28.68021663559307	=000	0	0	2.000000001012303e-05	1	5.29020449594404	=000	0.0	0.0	1.9999999985254036e-05	1	5.29020449594404	=000	0.0	0.0	0.9999999987565502	indifference
Prevotella pallens ATCC 700821	997353	Nanaerobe	Saccharolytic, fermentative	Negative	Commensal	commensal		-0.00011878718529734211	3	57.05469803688485	=000	0	0	-0.1261582702140882	2	0.4513672384872437	-000	0.0	0.0	-0.06664257671734408	2	0.9027344769744874	-000	0.0	0.0	0.5282458027068133	competition (S < 0)
Corynebacterium durum F0235	1035195	Facultative anaerobe	Saccharolytic, fermentative	Positive		uncharacterized		1.999999999990898e-05	1	31.011535598314914	=000	0	0	12.233317474311736	1	0.2077351195165385	010	0.0	5.082469376427501	5.866663737155848	1	0.415470239033077	010	0.0	4.874734256910963	0.47956441492465357	mutualism (S > 0)
Nevskia ramosa DSM 11499	1122603	Anaerobe	Fermentative	Negative		uncharacterized		-0.004327154862815763	10	49.68315189444985	-000	0	0	1.9999999992137418e-05	1	5.29020449594404	=000	0.0	0.0	2.0000000002129426e-05	1	5.29020449594404	=000	0.0	0.0	1.0000000004996004	indifference
Staphylococcus vitulinus F1028	1167632	Facultative anaerobe	Saccharolytic, respiratory or fermentative	Positive		uncharacterized		1.982902197572578e-05	2	47.85346770982993	=000	0	0	2.000000001012303e-05	1	5.29020449594404	=000	0.0	0.0	1.9999999985254036e-05	1	5.29020449594404	=000	0.0	0.0	0.9999999987565502	indifference
Kocuria rhizophila DC2201	378753	Obligate aerobe	Saccharolytic	Positive		uncharacterized		2.0000000001463292e-05	1	49.15724236873933	=000	0	0	-0.03967957833143554	2	0.9638358440595783	-000	0.0	0.0	-0.020955720627632735	2	1.9276716881191567	-000	0.0	0.0	0.5281235715912557	competition (S < 0)
Brevundimonas bacteroides DSM 4726	1121124	Aerobe	Respiratory	Negative		uncharacterized		-0.0029438683511578967	8	48.89516983705545	-000	0	0	-0.03967957833143532	2	0.9638358440595783	-000	0.0	0.0	-0.020955720627632735	2	1.9276716881191567	-000	0.0	0.0	0.5281235715912587	competition (S < 0)
Collinsella aerofaciens ATCC 25986	411903	Obligate anaerobe	Saccharolytic, fermentative	Positive	Commensal	commensal	1.0	-0.004833466198895575	15	36.7950627934912	-000	0	0	0.35123855076552357	1	0.30997855234101684	010	0.0	0.21773608112159631	0.35123855076746735	1	0.6199571046820337	010	0.0	0.43547216224559027	1.000000000005534	indifference
Alloprevotella tannerae ATCC 51259	626522	Obligate anaerobe	Saccharolytic, fermentative	Negative		uncharacterized		-0.0014713405358260934	4	71.91487322816712	-000	0	0	-0.12615827021408854	2	0.4513672384872437	-000	0.0	0.0	-0.06664257671734786	2	0.9027344769744874	-000	0.0	0.0	0.5282458027068418	competition (S < 0)
Campylobacter hominis ATCC BAA-381	360107	Microaerophile	Strictly respiratory, asaccharolytic, only amino acids and TCA cycle intermediates used	Negative	Pathogen	pathogen	1.0	-0.0029561420996713217	13	40.69972362488148	-000	0	0	2.000000001012303e-05	1	5.29020449594404	=000	0.0	0.0	1.9999999985254036e-05	1	5.29020449594404	=000	0.0	0.0	0.9999999987565502	indifference
Prevotella bryantii B14	752555	Nanaerobe	Saccharolytic, fermentative	Negative	Commensal	commensal		2.000000000035307e-05	1	46.89578488265119	=000	0	0	1.4814716806282675	1	5.29020449594404	100	0.18940466712535858	0.0	3.250633895474934	1	5.29020449594404	100	0.4391174847766444	0.0	2.194192395291953	mutualism (S > 0)
Prevotella albensis DSM 11370 = JCM 12258	1122978	Nanaerobe	Saccharolytic, fermentative	Negative	Commensal	commensal		1.999999999990898e-05	1	39.138170878136215	=000	0	0	1.9999999992137418e-05	1	5.29020449594404	=000	0.0	0.0	2.000000000235147e-05	1	5.29020449594404	=000	0.0	0.0	1.0000000005107026	indifference
Bifidobacterium gallicum DSM 20093 = LMG 11596	561180	Obligate anaerobe	Saccharolytic, fermentative	Positive	Commensal	commensal	1.0	-0.0015120852898403703	6	7.753412936575303	-000	0	0	7.4997530762053035	3	0.3683963537173122	010	0.0	2.763903313119475	3.303780460973309	3	0.7367927074346244	010	0.0	2.4355221112771392	0.4405185647318596	mutualism (S > 0)
Bacillus clausii KSM-K16	66692	Facultative anaerobe	Respiration or fermentation of carbohydrates and central metabolism intermediates	Positive		uncharacterized		1.9999999999686935e-05	1	31.753636878628274	=000	0	0	2.000000001012303e-05	1	5.29020449594404	=000	0.0	0.0	1.9999999985254036e-05	1	5.29020449594404	=000	0.0	0.0	0.9999999987565502	indifference
Bacillus pseudofirmus OF4	398511	Aerobe	Respiration or fermentation of carbohydrates and central metabolism intermediates	Positive		uncharacterized		2.0000000000131024e-05	1	34.237198709732844	=000	0	0	2.000000001012303e-05	1	5.29020449594404	=000	0.0	0.0	1.9999999985254036e-05	1	5.29020449594404	=000	0.0	0.0	0.9999999987565502	indifference
Delftia acidovorans SPH-1	398578	Facultative anaerobe	Fermentative	Negative		uncharacterized		2.0000000001019203e-05	1	52.1072801585053	=000	0	0	5.128155810786275	1	5.29020449594404	100	0.6556358664385804	0.0	10.153285998993686	1	5.29020449594404	100	1.3715798834038153	0.0	1.979909810391844	mutualism (S > 0)
Leminorella grimontii ATCC 33999 = DSM 5078	1005999	Facultative anaerobe	Fermentative	Negative		uncharacterized		1.999999999990898e-05	1	98.26979693487355	=000	0	0	8.700715338262158	1	5.29020449594404	100	1.1123901817734783	0.0	16.915630818842377	1	5.29020449594404	100	2.285088514071398	0.0	1.9441655267647255	mutualism (S > 0)
Prevotella brevis ATCC 19188	1408472	Nanaerobe	Saccharolytic, fermentative	Negative	Commensal	commensal		-0.00031075646470268836	7	45.21021630308933	=000	0	0	1.4814716806282675	1	5.29020449594404	100	0.18940466712535858	0.0	3.250633895474934	1	5.29020449594404	100	0.4391174847766444	0.0	2.194192395291953	mutualism (S > 0)
Clostridium sartagoforme AAU1	1202534	Anaerobe	Saccharolytic, fermentative	Positive		uncharacterized		2.0000000000131024e-05	1	56.83230178080389	=000	0	0	1.4606440881656262	2	1.4714473511306814	100	0.18940466712555054	0.0	3.2297886117463452	2	2.9428947022613627	100	0.4391174847766444	0.0	2.2112084921402917	mutualism (S > 0)
Slackia exigua ATCC 700122	649764	Obligate anaerobe	Asaccharolytic, nonfermentative	Positive		uncharacterized		-0.0002525380770849184	9	18.82722112605149	=000	0	0	2.000000001012303e-05	1	5.29020449594404	=000	0.0	0.0	1.9999999985254036e-05	1	5.29020449594404	=000	0.0	0.0	0.9999999987565502	indifference
Eggerthella lenta DSM 2243	479437	Nanaerobe	Asaccharolytic	Positive	Commensal	commensal		1.9999999996800355e-05	1	47.53178391442936	=000	0	0	2.000000001012303e-05	1	5.29020449594404	=000	0.0	0.0	1.9999999985254036e-05	1	5.29020449594404	=000	0.0	0.0	0.9999999987565502	indifference
Gemella sanguinis ATCC 700632	1408440	Facultative anaerobe	Saccharolytic, fermentative	Positive		uncharacterized		-0.00910299111915125	8	46.031526298117534	-000	0	0	1.6837529912951723	2	0.29676516718582385	100	0.18940466712555054	0.0	3.747104919481794	2	0.5935303343716479	100	0.4391174847766444	0.0	2.225448114333834	mutualism (S > 0)
Cryptobacterium curtum DSM 15641	469378	Obligate anaerobe	Asaccharolytic, nonfermentative	Positive	Commensal	commensal		-0.0001156244828013353	5	36.55234981736079	=000	0	0	-0.012257020691844422	2	0.5236505143023511	-000	0.0	0.0	-0.023214182024549945	2	1.0473010286047022	-000	0.0	0.0	1.8939498111475164	competition (S < 0)
Dorea longicatena DSM 13814	411462	Obligate anaerobe	Saccharolytic, fermentative	Positive	Commensal	commensal	3.0	-0.00018822516558714142	4	56.54731476093511	=000	0	0	1.9999999992137418e-05	1	5.29020449594404	=000	0.0	0.0	1.9999999997688533e-05	1	5.29020449594404	=000	0.0	0.0	1.0000000002775558	indifference
[Clostridium] hylemonae DSM 15053	553973	Obligate anaerobe	Saccharolytic, fermentative	Positive	Commensal	commensal	1.0	1.988410939834928e-05	3	29.03790727275966	=000	0	0	1.9999999789854783e-05	1	0.3991298025970721	=000	0.0	0.0	2.000000005253355e-05	1	0.7982596051941442	=000	0.0	0.0	1.0000000131339386	indifference
Dyadobacter fermentans DSM 18053	471854	Aerobe	Saccharolytic, fermentative	Negative		uncharacterized		-3.548422388310879e-05	4	34.548951810588704	=000	0	0	1.3241484406925643	2	0.9638358440595783	100	0.18940466712535858	0.0	3.0932929642717255	2	1.9276716881191567	100	0.4391174847766444	0.0	2.3360620827781604	mutualism (S > 0)
Lactobacillus mucosae LM1	1130798	Facultative anaerobe	Saccharolytic, fermentative or respiratory	Positive		uncharacterized		-0.0005792479251425231	6	24.144921404010695	=000	0	0	4.1011631829293815	2	0.34379794714796735	110	0.4465523599038588	0.0954427207567381	8.655767464047187	2	0.6875958942959347	110	0.9534128703330346	0.19088544151292142	2.110564022440224	mutualism (S > 0)
Catenibacterium mitsuokai DSM 15897	451640	Obligate anaerobe	Saccharolytic, fermentative	Positive	Commensal	commensal	3.0	-0.00010464090860562436	4	32.810544954277496	=000	0	0	-0.03994663526155162	3	0.14918491220812144	-000	0.0	0.0	-0.021502763881577458	3	0.2983698244162458	-000	0.0	0.0	0.5382872359783887	competition (S < 0)
Solobacterium moorei DSM 22971	1123263	Obligate anaerobe	Saccharolytic, fermentative	Positive		uncharacterized		-0.0025631761207774995	4	20.74852657430663	-000	0	0	0.013621503215615505	1	0.34379794714796735	010	0.0	0.009352150724288688	0.01362150321428901	1	0.6875958942959347	010	0.0	0.018704301446787475	0.9999999999026176	indifference
Actinomyces urogenitalis DSM 15434	525246	Facultative anaerobe	Saccharolytic, fermentative	Positive	Opportunistic pathogen	pathogen		2.0000000000575113e-05	1	41.27791292741319	=000	0	0	0.6059951513648401	2	0.5763338114002426	010	0.0	0.387502032658946	0.637308124570672	2	1.1526676228004917	010	0.0	0.7750040653188597	1.0516719863769668	indifference
Anaerostipes caccae DSM 14662	411490	Obligate anaerobe	Saccharolytic, fermentative, acetate and lactate converted to butyrate	Positive	Commensal	commensal	4.0	-6.109704441403796e-05	2	29.593405899616783	=000	0	0	2.000000001012303e-05	1	5.29020449594404	=000	0.0	0.0	1.9999999985254036e-05	1	5.29020449594404	=000	0.0	0.0	0.9999999987565502	indifference
Pseudoflavonifractor capillosus ATCC 29799	411467	Obligate anaerobe	Asaccharolytic, some carbohydrates may be weakly fermented	Negative	Commensal	commensal	3.0	2.0000000001463292e-05	1	43.17211935363897	=000	0	0	2.0000000001241247e-05	1	5.29020449594404	=000	0.0	0.0	1.9999999985254036e-05	1	5.29020449594404	=000	0.0	0.0	0.9999999992006394	indifference
Pseudoramibacter alactolyticus ATCC 23263	887929	Obligate anaerobe	Saccharolytic, fermentative	Positive		uncharacterized		2.0000000000575113e-05	1	16.63419123697304	=000	0	0	-0.03967957833145186	2	0.9638358440595783	-000	0.0	0.0	-0.020955720627616525	2	1.9276716881191567	-000	0.0	0.0	0.52812357159063	competition (S < 0)
Bulleidia extructa W1219	679192	Obligate anaerobe	Saccharolytic, fermentative	Positive		uncharacterized		2.0000000000131024e-05	1	33.281254258070284	=000	0	0	0.38766027091883815	2	0.29671779239459983	010	0.0	0.14252287551010562	0.4313824134253932	2	0.5934355847891997	010	0.0	0.28504575101965646	1.1127846874866083	indifference
Helicobacter canadensis MIT 98-5491	537970	Microaerophile	Strictly respiratory, asaccharolytic	Negative	Opportunistic pathogen	pathogen	4.0	1.9999999992581508e-05	1	12.946070857850426	=000	0	0	2.000000001012303e-05	1	5.29020449594404	=000	0.0	0.0	2.000000323687523e-05	1	5.29020449594404	=000	0.0	0.0	1.00000016133761	indifference
Actinomyces turicensis ACS-279-V-Col4	883077	Facultative anaerobe	Saccharolytic, fermentative	Positive	Opportunistic pathogen	pathogen		1.891093551753542e-05	3	35.43873657576659	=000	0	0	0.5738570980791453	3	0.576333811400244	010	0.0	0.3875020326589447	0.5714335604862057	3	1.152667622800498	010	0.0	0.7750040653188535	0.9957767576613554	indifference
Olsenella uli DSM 7084	633147	Obligate anaerobe	Saccharolytic, fermentative	Positive	Opportunistic pathogen	pathogen		-0.00046364989793601374	10	33.721944036411415	=000	0	0	-0.060946053085851104	2	0.533136564427375	-000	0.0	0.0	-0.03219083936657641	2	1.06627312885475	-000	0.0	0.0	0.5281857927900774	competition (S < 0)
Paenibacillus daejeonensis DSM 15491	1122917	Facultative anaerobe	Saccharolytic, fermentative	Variable		uncharacterized		1.9783812388540767e-05	2	23.171693279481623	=000	0	0	1.481471680629769	1	5.29020449594404	100	0.18940466712555054	0.0	3.250633895474934	1	5.29020449594404	100	0.4391174847766444	0.0	2.1941923952897295	mutualism (S > 0)
Granulicatella elegans ATCC 700633	626369	Facultative anaerobe	Saccharolytic, fermentative	Positive	Commensal	commensal		1.999999999990898e-05	1	42.404241349256516	=000	0	0	2.0000000713338295e-05	1	0.29671779239459983	=000	0.0	0.0	1.9999999846476157e-05	1	0.5934355847891997	=000	0.0	0.0	0.9999999566568947	indifference
Olsenella profusa F0195	1125712	Obligate anaerobe	Saccharolytic, fermentative	Positive	Commensal	commensal		2.0000000000131024e-05	1	26.696684293433815	=000	0	0	-0.03967957833143532	2	0.9638358440595783	-000	0.0	0.0	-0.020955720627632735	2	1.9276716881191567	-000	0.0	0.0	0.5281235715912587	competition (S < 0)
Filifactor alocis ATCC 35896	546269	Obligate anaerobe		Negative		uncharacterized		2.000000000235147e-05	1	15.472024003342067	=000	0	0	-0.00010339859017738373	2	0.005048819948534273	=000	0.0	0.0	-0.0002093651333971991	2	0.010097645017040087	=000	0.0	0.0	2.024835474429837	competition (S < 0)
Eubacterium sulci ATCC 35585	888727	Obligate anaerobe	Saccharolytic, fermentative	Positive	Commensal	commensal		-9.477645531752454e-05	5	36.839610197573556	=000	0	0	0.1976328858190728	2	0.34379794714796735	010	0.0	0.09544272075671695	0.23536765913850322	2	0.6875958942959347	010	0.0	0.19088544151292142	1.190933675653431	indifference
Collinsella stercoris DSM 13279	445975	Obligate anaerobe	Saccharolytic, fermentative	Positive	Commensal	commensal	2.0	-0.00013912401169069444	6	7.603145482054423	=000	0	0	1.5838108978982746e-05	2	0.002238916965460115	=000	0.0	0.0	1.7138737370858692e-05	2	0.004477819497093917	=000	0.0	0.0	1.082120181999119	indifference
Collinsella intestinalis DSM 13280	521003	Obligate anaerobe	Saccharolytic, fermentative	Positive	Commensal	commensal	4.0	-0.00040322712475404643	12	24.011136394074388	=000	0	0	0.143620774973785	3	0.34379794714796735	010	0.0	0.0954427207567381	0.2185157598782541	3	0.6875958942959347	010	0.0	0.19088544151292142	1.5214773762231797	indifference
Lactobacillus iners DSM 13335	525328	Facultative anaerobe	Saccharolytic, fermentative or respiratory	Positive		uncharacterized		-6.565159267990506e-05	2	30.904935707331912	=000	0	0	0.1358111829504638	4	0.34379794714796735	010	0.0	0.0954427207567381	0.19865857261223696	4	0.6875958942959347	010	0.0	0.19088544151292142	1.4627556309902428	indifference
Afipia birgiae 34632	1197906	Obligate aerobe	Respiratory	Negative		uncharacterized		1.7963939092924264e-05	2	30.700391679747945	=000	0	0	2.000000001012303e-05	1	5.29020449594404	=000	0.0	0.0	1.9999999985254036e-05	1	5.29020449594404	=000	0.0	0.0	0.9999999987565502	indifference
Hungatella hathewayi DSM 13479	566550	Obligate anaerobe	Saccharolytic, fermentative	Negative		uncharacterized		2.0000000000797158e-05	1	19.55474457741339	=000	0	0	4.349640876016598	1	5.29020449594404	100	0.5561021698622352	0.0	8.679668443883289	1	5.29020449594404	100	1.1725124902496857	0.0	1.9954908212634168	mutualism (S > 0)
Enterococcus phoeniculicola ATCC BAA-412	1158610	Facultative anaerobe	Saccharolytic, fermentative	Positive	Commensal	commensal		-0.0009228283863169651	9	43.96710614839645	=000	0	0	1.8494321823848923	2	0.34379794714796735	110	0.18940466712535858	0.0948456475061974	4.106636571716697	2	0.6875958942959347	110	0.4391174847766444	0.18969129501229054	2.2204850823029796	mutualism (S > 0)
Dysgonomonas gadei ATCC BAA-286	742766	Facultative anaerobe	Saccharolytic, fermentative	Negative		uncharacterized		1.9999999999242846e-05	1	16.67612519178798	=000	0	0	1.4814716806282675	1	5.29020449594404	100	0.18940466712535858	0.0	3.250633895474934	1	5.29020449594404	100	0.4391174847766444	0.0	2.194192395291953	mutualism (S > 0)
Helicobacter winghamensis ATCC BAA-430	556267	Microaerophile	Strictly respiratory, asaccharolytic	Negative	Opportunistic pathogen	pathogen	1.0	2.000000000190738e-05	1	15.979131810846305	=000	0	0	2.0000000009456897e-05	1	5.29020449594404	=000	0.0	0.0	1.9999999985254036e-05	1	5.29020449594404	=000	0.0	0.0	0.9999999987898569	indifference
Bifidobacterium scardovii JCM 12489 = DSM 13734	1150461	Facultative anaerobe	Saccharolytic, fermentative	Positive	Probiotic	probiotics		6.43748767226171e-06	4	31.299952267747734	=000	0	0	6.69702861921082	1	0.36807098742103767	111	0.001340297843576227	4.922133508523002	3.1031993555352475	1	0.7361419748420753	111	0.001340297843572924	4.554062521101964	0.46336958253896926	mutualism (S > 0)
Microbacterium gubbeenense DSM 15944	1122237	Facultative anaerobe	Saccharolytic	Positive		uncharacterized		-0.0004910009435012963	6	20.332617923427687	=000	0	0	-0.03967957833141589	2	0.9638358440595783	-000	0.0	0.0	-0.020955720627632735	2	1.9276716881191567	-000	0.0	0.0	0.5281235715915172	competition (S < 0)
Corynebacterium kroppenstedtii DSM 44385	645127	Facultative anaerobe	Saccharolytic	Positive	Pathogen	pathogen		1.999999999990898e-05	1	32.3350926852614	=000	0	0	13.191924704005615	1	0.2831376532059215	111	0.5561021698622352	5.007066842738118	12.850805357877803	1	0.566275306411843	111	1.1725124902496855	4.723929189532197	0.9741418061593216	mutualism (S > 0)
Roseburia intestinalis L1-82	536231	Obligate anaerobe	Saccharolytic, fermentative, acetate converted to butyrate	Negative	Commensal	commensal	1.0	2.0000000000797158e-05	1	25.811535692645386	=000	0	0	-0.1261582702140751	2	0.4513672384872437	-000	0.0	0.0	-0.06664257671734419	2	0.9027344769744874	-000	0.0	0.0	0.528245802706869	competition (S < 0)
Laribacter hongkongensis HLHK9	557598	Facultative anaerobe	Asaccharolytic, nonfermentative	Negative	Pathogen	pathogen	2.0	-0.0015236255811457156	5	76.76250228995333	-000	0	0	2.000000001012303e-05	1	5.29020449594404	=000	0.0	0.0	1.9999999985254036e-05	1	5.29020449594404	=000	0.0	0.0	0.9999999987565502	indifference
Corynebacterium aurimucosum ATCC 700975	548476	Facultative anaerobe	Saccharolytic, fermentative	Positive		uncharacterized		2.0000000001685336e-05	1	53.98022273842341	=000	0	0	7.460922589078498	1	0.33226782990254744	010	0.0	4.957936666041492	3.4804662945392293	1	0.6645356598050949	010	0.0	4.625668836138945	0.46649274978861605	mutualism (S > 0)
Anaerotruncus colihominis DSM 17241	445972	Obligate anaerobe	Saccharolytic, fermentative	Positive	Commensal	commensal	4.0	2.0000000001019203e-05	1	36.00258490325235	=000	0	0	-0.06094605308583534	2	0.533136564427375	-000	0.0	0.0	-0.03219083936659228	2	1.06627312885475	-000	0.0	0.0	0.5281857927904745	competition (S < 0)
Brachybacterium paraconglomeratum LC44	1064537	Aerobe, microaerophile	Saccharolytic	Positive	Commensal	commensal		1.999999988133716e-05	1	49.02772797250594	=000	0	0	6.70802021809183	1	0.36697438960030027	010	0.0	4.923230106343739	3.104015109045913	1	0.7339487792006022	010	0.0	4.556255716743437	0.4627319250878591	mutualism (S > 0)
Actinomyces cardiffensis F0333	888050	Obligate anaerobe	Saccharolytic, fermentative	Positive	Commensal	commensal		2.0000000000131024e-05	1	25.932337858908078	=000	0	0	0.7947028783572687	2	0.5157338380845266	010	0.0	0.4481020059746621	0.8296952016475576	2	1.0314676761690538	010	0.0	0.8962040119502976	1.0440319574060453	indifference
Lactobacillus coleohominis 101-4-CHN	575594	Facultative anaerobe	Saccharolytic, fermentative or respiratory	Positive		uncharacterized		1.9789843464401713e-05	2	16.23680897732561	=000	0	0	0.18753750733176044	3	0.34379794714796735	010	0.0	0.0954427207567381	0.21359676574052577	3	0.6875958942959347	010	0.0	0.19088544151292142	1.1389549150968803	indifference
Varibaculum cambriense DSM 15806	1123488	Facultative anaerobe	Saccharolytic, fermentative	Positive	Opportunistic pathogen	pathogen		-0.0003143559853345801	3	45.090561323178974	=000	0	0	0.5254825204046496	2	0.44263394165485925	010	0.0	0.2689017028618438	0.5641816391038146	2	0.8852678833097177	010	0.0	0.5378034057236883	1.0736449209944503	indifference
Acidaminococcus intestini RyC-MR95	568816	Obligate anaerobe	Asaccharolytic, glutamate is fermented	Negative	Commensal	commensal	4.0	1.9999999999686935e-05	1	43.81217419872864	=000	0	0	-0.03967957833143532	2	0.9638358440595783	-000	0.0	0.0	-0.02095572062763329	2	1.9276716881191567	-000	0.0	0.0	0.5281235715912727	competition (S < 0)
Cetobacterium somerae ATCC BAA-474	1319815	Obligate anaerobe	Saccharolytic, fermentative	Negative		uncharacterized		2.000000000035307e-05	1	69.82730487365488	=000	0	0	12.102973549228647	2	0.34379794714796735	110	0.5561021698622352	0.5720449986462095	23.63754148762681	2	0.6875958942959347	110	1.1725124902496857	1.144089997293344	1.953035871018101	mutualism (S > 0)
Subdoligranulum variabile DSM 15176	411471	Obligate anaerobe	Saccharolytic, fermentative	Negative	Commensal	commensal	2.0	1.9989257912911285e-05	2	24.225834176254708	=000	0	0	1.4814716806297699	1	5.29020449594404	100	0.18940466712555054	0.0	3.250633895474934	1	5.29020449594404	100	0.4391174847766444	0.0	2.194192395289728	mutualism (S > 0)
Anaerofustis stercorihominis DSM 17244	445971	Obligate anaerobe	Saccharolytic, fermentative	Positive	Commensal	commensal	1.0	1.9955555580652984e-05	2	24.138691132924578	=000	0	0	-0.03967957833143532	2	0.9638358440595783	-000	0.0	0.0	-0.020955720627632735	2	1.9276716881191567	-000	0.0	0.0	0.5281235715912587	competition (S < 0)
Alistipes finegoldii DSM 17242	679935	Obligate anaerobe	Saccharolytic, fermentative	Negative		uncharacterized		1.9999910342960447e-05	2	29.570916625013815	=000	0	0	1.4814716806282675	1	5.29020449594404	100	0.18940466712535858	0.0	3.250633895474934	1	5.29020449594404	100	0.4391174847766444	0.0	2.194192395291953	mutualism (S > 0)
Bifidobacterium longum NCC2705	206672	Obligate anaerobe	Saccharolytic, fermentative	Positive	Probiotic	probiotics	1.0	1.9999999996800355e-05	1	17.32534982231096	=000	0	0	6.685122194938681	1	0.368143889510908	010	0.0	4.922060606433131	3.092566097469321	1	0.736287779021816	010	0.0	4.553916716922224	0.4626042736826425	mutualism (S > 0)
Dialister invisus DSM 15470	592028	Obligate anaerobe	Fermentative	Negative	Commensal	commensal		2.000000000035307e-05	1	11.557861449333368	=000	0	0	0.19763288581910343	2	0.34379794714796735	010	0.0	0.0954427207567381	0.23536765913851165	2	0.6875958942959347	010	0.0	0.19088544151292142	1.1909336756532891	indifference
Methylobacterium populi BJ001	441620	Aerobe	Respiratory	Negative		uncharacterized		-0.002588891526434711	14	47.046306883993644	-000	0	0	1.9999999992137418e-05	1	5.29020449594404	=000	0.0	0.0	2.0000000002129426e-05	1	5.29020449594404	=000	0.0	0.0	1.0000000004996004	indifference
Lactobacillus antri DSM 16041	525309	Facultative anaerobe	Saccharolytic, respiratory or fermentative	Positive	Commensal	commensal	1.0	1.6174052028139485e-05	3	49.714150396532425	=000	0	0	0.18753750733176466	3	0.34379794714796735	010	0.0	0.0954427207567381	0.21359676574052444	3	0.6875958942959347	010	0.0	0.19088544151292142	1.1389549150968474	indifference
Prevotella shahii DSM 15611 = JCM 12083	1122991	Nanaerobe	Saccharolytic, fermentative	Negative	Commensal	commensal		1.999999999946489e-05	1	44.01411765192047	=000	0	0	1.853310747866681	2	0.34379794714796735	110	0.18940466712535858	0.0954427207567381	4.113587576448485	2	0.6875958942959347	110	0.4391174847766444	0.19088544151292142	2.2195886907705984	mutualism (S > 0)
Prevotella salivae DSM 15606	888832	Nanaerobe	Saccharolytic, fermentative	Negative	Commensal	commensal	3.0	2.000000000035307e-05	1	30.420659168221277	=000	0	0	1.4814716806285704	1	0.5236505143023511	100	0.18940466712535858	0.0	3.2506338954748584	1	1.0473010286047022	100	0.4391174847766444	0.0	2.194192395291454	mutualism (S > 0)
Oribacterium sinus F0268	585501	Obligate anaerobe	Saccharolytic, fermentative	Positive		uncharacterized		-0.0077422193508928094	6	42.413549773653116	-000	0	0	-0.1261582702140751	2	0.4513672384872437	-000	0.0	0.0	-0.06664257671735885	2	0.9027344769744874	-000	0.0	0.0	0.5282458027069852	competition (S < 0)
Akkermansia muciniphila ATCC BAA-835	349741	Obligate anaerobe	Saccharolytic, fermentative	Negative	Commensal	commensal	4.0	1.7963558291755888e-05	2	55.45565800025883	=000	0	0	1.305418625454919	2	0.915842945794547	100	0.18940466712535858	0.0	3.0745631490351553	2	1.831685891589094	100	0.4391174847766444	0.0	2.3552315625676905	mutualism (S > 0)
Bacillus fordii DSM 16014 = CIP 108821	1121090	Aerobe	Respiration or fermentation of carbohydrates and central metabolism intermediates	Positive		uncharacterized		1.9999999981701322e-05	1	47.97124839099729	=000	0	0	2.000000001012303e-05	1	5.29020449594404	=000	0.0	0.0	1.9999999985254036e-05	1	5.29020449594404	=000	0.0	0.0	0.9999999987565502	indifference
Intestinibacter bartlettii DSM 16795	445973	Obligate anaerobe	Ferments carbohydrates and amino acids	Positive	Commensal	commensal	5.0	-0.007743779961389863	8	37.6887435252418	-000	0	0	2.000000001012303e-05	1	5.29020449594404	=000	0.0	0.0	1.9999999985254036e-05	1	5.29020449594404	=000	0.0	0.0	0.9999999987565502	indifference
Silanimonas lenta DSM 16282	1123253	Aerobe	Saccharolytic	Negative	Pathogen	pathogen		-0.0129672384453825	11	45.10220653708136	-000	0	0	1.9999999992137418e-05	1	5.29020449594404	=000	0.0	0.0	2.0000000002129426e-05	1	5.29020449594404	=000	0.0	0.0	1.0000000004996004	indifference
Arthrobacter castelli DSM 16402	1121019	Aerobe	Asaccharolytic, nonfermentative	Positive	Uncharacterized	uncharacterized		-0.0013620776232451393	5	55.90912609573984	-000	0	0	3.492783690083667	1	5.29020449594404	100	0.446552359903687	0.0	7.057760199087095	1	5.29020449594404	100	0.9534128703333223	0.0	2.020669135373234	mutualism (S > 0)
Microbacterium oleivorans NBRC 103075	1223528	Obligate aerobe	Saccharolytic, respiratory	Positive		uncharacterized		-0.0048764941436733045	12	35.21681404326352	-000	0	0	-0.03967957833143532	2	0.9638358440595783	-000	0.0	0.0	-0.020955720627636953	2	1.9276716881191567	-000	0.0	0.0	0.5281235715913649	competition (S < 0)
[Clostridium] clariflavum DSM 19732	720554					uncharacterized		1.3577012385912468e-05	2	33.28405253070644	=000	0	0	1.481471680629769	1	5.29020449594404	100	0.18940466712555054	0.0	3.250633895474934	1	5.29020449594404	100	0.4391174847766444	0.0	2.1941923952897295	mutualism (S > 0)
Bacteroides salyersiae WAL 10018 = DSM 18765 = JCM 12988	1121101	Obligate anaerobe	Saccharolytic, fermentative	Negative	Commensal	commensal		2.0000000000797158e-05	1	46.53267098216111	=000	0	0	1.4814716806282675	1	5.29020449594404	100	0.18940466712535858	0.0	3.250633895474934	1	5.29020449594404	100	0.4391174847766444	0.0	2.194192395291953	mutualism (S > 0)
Bacteroides nordii CL02T12C05	997884	Obligate anaerobe	Saccharolytic, fermentative	Negative	Commensal	commensal		1.9999999998798756e-05	1	34.01244790021107	=000	0	0	1.999999999946489e-05	1	5.29020449594404	=000	0.0	0.0	2.0000000002129426e-05	1	5.29020449594404	=000	0.0	0.0	1.0000000001332268	indifference
Roseburia hominis A2-183	585394	Obligate anaerobe	Saccharolytic, fermentative, acetate converted to butyrate	Negative	Commensal	commensal		2.0000000000131024e-05	1	39.06086743885131	=000	0	0	1.9999999992137418e-05	1	5.29020449594404	=000	0.0	0.0	1.9999999980813143e-05	1	5.29020449594404	=000	0.0	0.0	0.9999999994337863	indifference
Porphyromonas somerae DSM 23386	1122975	Obligate anaerobe	Asaccharolytic	Negative	Pathogen	pathogen		-4.143071664153286e-05	4	40.52053444944974	=000	0	0	-0.12615827021408876	2	0.4513672384872437	-000	0.0	0.0	-0.06664257671734397	2	0.9027344769744874	-000	0.0	0.0	0.5282458027068101	competition (S < 0)
Bacillus infantis NRRL B-14911	1367477	Aerobe	Respiration or fermentation of carbohydrates and central metabolism intermediates	Positive		uncharacterized		-0.00039771496934615236	4	59.32534046434961	=000	0	0	5.128155810789119	1	5.29020449594404	100	0.655635866438944	0.0	10.153285998993686	1	5.29020449594404	100	1.3715798834038153	0.0	1.979909810390746	mutualism (S > 0)
Alistipes shahii WAL 8301	717959	Obligate anaerobe	Saccharolytic, fermentative	Negative		uncharacterized		1.9999898410505423e-05	2	30.82600634839484	=000	0	0	1.4606440881629315	2	1.4714473511306814	100	0.18940466712535858	0.0	3.2297886117450467	2	2.9428947022613627	100	0.4391174847766444	0.0	2.211208492143482	mutualism (S > 0)
[Clostridium] asparagiforme DSM 15981	518636	Obligate anaerobe	Fermentative, few compounds used	Positive	Commensal	commensal	1.0	2.0000000000131024e-05	1	42.530085077632535	=000	0	0	4.349640876017646	1	5.29020449594404	100	0.5561021698623692	0.0	8.679668443883287	1	5.29020449594404	100	1.1725124902496855	0.0	1.9954908212629356	mutualism (S > 0)
[Clostridium] saccharogumia DSM 17460	1121333	Obligate anaerobe	Saccharolytic, fermentative	Variable		uncharacterized		1.963599839815977e-05	4	31.027573239273817	=000	0	0	-0.04075891699969325	3	0.31454292946165563	-000	0.0	0.0	-0.023167541095523547	3	0.6290858589233111	-000	0.0	0.0	0.5684042364447001	competition (S < 0)
Peptostreptococcus stomatis DSM 17678	596315	Obligate anaerobe	Saccharolytic, fermentative	Positive		uncharacterized		1.8142659850450826e-05	2	43.134700757444534	=000	0	0	0.19763288581910343	2	0.34379794714796735	010	0.0	0.0954427207567381	0.23536765913851365	2	0.6875958942959347	010	0.0	0.19088544151292142	1.1909336756532993	indifference
Paenibacillus barengoltzii G22	1235795					uncharacterized		2.0000000000797158e-05	1	36.70680562993505	=000	0	0	2.000000001012303e-05	1	5.29020449594404	=000	0.0	0.0	1.9999999985254036e-05	1	5.29020449594404	=000	0.0	0.0	0.9999999987565502	indifference
[Clostridium] citroniae WAL-17108	742733	Obligate anaerobe	Saccharolytic, fermentative	Negative		uncharacterized		2.000000000035307e-05	1	47.21987053518491	=000	0	0	1.481471680629769	1	5.29020449594404	100	0.18940466712555054	0.0	3.250633895474934	1	5.29020449594404	100	0.4391174847766444	0.0	2.1941923952897295	mutualism (S > 0)
Schlesneria paludicola DSM 18645	1123242	Facultative anaerobe	Saccharolytic, fermentative	Negative		uncharacterized		-0.0002747607089707005	8	29.48491144024024	=000	0	0	1.9999999935294e-05	1	5.29020449594404	=000	0.0	0.0	2.0000000003461693e-05	1	5.29020449594404	=000	0.0	0.0	1.0000000034083847	indifference
Roseburia inulinivorans DSM 16841	622312	Obligate anaerobe	Saccharolytic, fermentative, acetate converted to butyrate	Negative	Commensal	commensal	4.0	2.000000000035307e-05	1	33.819394308499724	=000	0	0	1.4814716806297712	1	5.29020449594404	100	0.18940466712555054	0.0	3.250633895474934	1	5.29020449594404	100	0.4391174847766444	0.0	2.194192395289726	mutualism (S > 0)
Prevotella stercorea DSM 18206	1002367	Nanaerobe	Saccharolytic, fermentative	Negative	Commensal	commensal		9.370312705758721e-07	4	43.70923503570062	=000	0	0	1.4814716806285704	1	0.5236505143023511	100	0.18940466712535858	0.0	3.2506338954748584	1	1.0473010286047022	100	0.4391174847766444	0.0	2.194192395291454	mutualism (S > 0)
Methyloversatilis universalis FAM5	1000565	Anaerobe	Fermentative	Negative	Pathogen	pathogen		-0.0012631033801530078	7	41.52574340095235	-000	0	0	1.9999999984365857e-05	1	5.29020449594404	=000	0.0	0.0	2.0000000002129426e-05	1	5.29020449594404	=000	0.0	0.0	1.0000000008881784	indifference
[Bacteroides] pectinophilus ATCC 43243	483218	Obligate anaerobe	Saccharolytic, fermentative	Negative	Commensal	commensal	4.0	1.999999994839463e-05	1	51.86397093194551	=000	0	0	-0.04440593514583069	2	0.915842945794547	-000	0.0	0.0	-0.02345266385030731	2	1.831685891589094	-000	0.0	0.0	0.5281425506137393	competition (S < 0)
Prevotella timonensis 4401737 = DSM 22865 = JCM 15640	1122992	Nanaerobe	Saccharolytic, fermentative	Negative	Commensal	commensal		-0.0010317262850763065	6	32.49264829027625	-000	0	0	1.853310747866681	2	0.34379794714796735	110	0.18940466712535858	0.0954427207567381	4.113587576448486	2	0.6875958942959347	110	0.4391174847766444	0.19088544151292142	2.219588690770599	mutualism (S > 0)
Bacteroides coprophilus DSM 18228 = JCM 13818	547042	Nanaerobe	Saccharolytic, fermentative	Negative	Commensal	commensal	1.0	1.999999999990898e-05	1	28.210929243454398	=000	0	0	1.4814716806282675	1	5.29020449594404	100	0.18940466712535858	0.0	3.250633895474934	1	5.29020449594404	100	0.4391174847766444	0.0	2.194192395291953	mutualism (S > 0)
Corynebacterium ureicelerivorans	401472	Facultative anaerobe	Saccharolytic, fermentative	Positive		uncharacterized		2.000000000190738e-05	1	31.062505820765764	=000	0	0	11.815830583559173	1	0.21477701238584895	010	0.0	5.075427483558191	5.657920291779566	1	0.4295540247716979	010	0.0	4.860650471172342	0.4788423675989507	mutualism (S > 0)
Coprococcus comes ATCC 27758	470146	Obligate anaerobe	Saccharolytic, fermentative	Positive	Commensal	commensal	1.0	2.0000000000575113e-05	1	36.591553842285805	=000	0	0	1.9999999992137418e-05	1	5.29020449594404	=000	0.0	0.0	2.0000000002129426e-05	1	5.29020449594404	=000	0.0	0.0	1.0000000004996004	indifference
Prevotella nanceiensis DSM 19126 = JCM 15639	1122988	Nanaerobe	Saccharolytic, fermentative	Negative	Commensal	commensal		2.0000000000575113e-05	1	47.989655525500424	=000	0	0	0.9814468664104483	2	0.4513672384872437	100	0.18940466712555054	0.0	2.750591389985521	2	0.9027344769744874	100	0.4391174847766444	0.0	2.802588182940108	mutualism (S > 0)
Megamonas funiformis YIT 11815	742816	Obligate anaerobe	Saccharolytic, fermentative	Negative		uncharacterized		1.999999999990898e-05	1	38.81997873113209	=000	0	0	-0.03967957833143532	2	0.9638358440595783	-000	0.0	0.0	-0.020955720627632735	2	1.9276716881191567	-000	0.0	0.0	0.5281235715912587	competition (S < 0)
Sutterella parvirubra YIT 11816	762967	Facultative anaerobe	Fermentative, respiratory	Negative		uncharacterized		1.9958667523134466e-05	2	36.87556503464795	=000	0	0	-0.06259999384988124	2	0.4392406679045501	-000	0.0	0.0	-0.03306461939287342	2	0.8784813358091002	-000	0.0	0.0	0.5281888600846267	competition (S < 0)
Ruminococcus gauvreauii DSM 19829	1123075	Obligate anaerobe	Saccharolytic, fermentative	Positive		uncharacterized		1.8275063303319072e-05	2	14.994594628715793	=000	0	0	0.010503302882877152	1	5.29020449594404	100	0.0013402978435743396	0.0	0.009941697371300684	1	5.29020449594404	100	0.0013402978435752	0.0	0.9465305801575982	indifference
Adlercreutzia equolifaciens DSM 19450	1384484	Obligate anaerobe	Asaccharolytic, nonfermentative	Positive	Commensal	commensal		-2.886819275160768e-05	4	26.58210774827051	=000	0	0	1.9999999992137418e-05	1	5.29020449594404	=000	0.0	0.0	2.0000000002129426e-05	1	5.29020449594404	=000	0.0	0.0	1.0000000004996004	indifference
Rudanella lutea DSM 19387	1089547	Aerobe	Respiratory, non fermentative	Negative		uncharacterized		1.790346009777899e-05	2	33.49509699283772	=000	0	0	1.9999999974151805e-05	1	5.29020449594404	=000	0.0	0.0	2.0000000002129426e-05	1	5.29020449594404	=000	0.0	0.0	1.000000001398881	indifference
Paraprevotella xylaniphila YIT 11841	762982	Obligate anaerobe	Saccharolytic, fermentative	Negative		uncharacterized		1.9394072194645062e-05	2	34.112995684642634	=000	0	0	1.9999999992137418e-05	1	5.29020449594404	=000	0.0	0.0	1.9999999977926564e-05	1	5.29020449594404	=000	0.0	0.0	0.9999999992894573	indifference
Bacteroides graminisolvens DSM 19988 = JCM 15093	1121097	Obligate anaerobe	Saccharolytic, fermentative	Negative	Commensal	commensal		-0.001810825167612884	3	41.32681198717864	-000	0	0	1.4814716806282675	1	5.29020449594404	100	0.18940466712535858	0.0	3.250633895474934	1	5.29020449594404	100	0.4391174847766444	0.0	2.194192395291953	mutualism (S > 0)
Brevibacterium ravenspurgense 5401308 = CCUG 53855	1176165	Aerobe	Respiratory, non fermentative	Positive	Commensal	commensal		1.9999999999686935e-05	1	47.62605412975104	=000	0	0	0.6726450663552683	2	0.5533685600538266	010	0.0	0.41046728400536203	0.7052575537585264	2	1.1067371201076532	010	0.0	0.8209345680119366	1.048483946488999	indifference
Dialister succinatiphilus YIT 11850	742743	Obligate anaerobe	Fermentative	Negative		uncharacterized		2.0000000000575113e-05	1	21.910595259102575	=000	0	0	-0.06094605308583556	2	0.533136564427375	-000	0.0	0.0	-0.03219083936659228	2	1.06627312885475	-000	0.0	0.0	0.5281857927904726	competition (S < 0)
Barnesiella intestinihominis YIT 11860	742726	Obligate anaerobe	Saccharolytic, fermentative	Negative	Commensal	commensal		1.8708406974266012e-05	3	29.662490497942922	=000	0	0	7.548320134824866	1	0.40280374070291897	111	0.18940466712535858	4.887400755241121	6.034053122573237	1	0.8056074814058365	111	0.4391174847766444	4.4845970145382035	0.7993901973943289	mutualism (S > 0)
Parasutterella excrementihominis YIT 11859	762966	Facultative anaerobe	Fermentative, respiratory	Negative		uncharacterized		2.0000000000131024e-05	1	31.46683967385453	=000	0	0	1.4814716806282675	1	5.29020449594404	100	0.18940466712535858	0.0	3.250633895474934	1	5.29020449594404	100	0.4391174847766444	0.0	2.194192395291953	mutualism (S > 0)
Butyricicoccus pullicaecorum 1.2	1203606	Facultative anaerobe	Saccharolytic, respiratory or fermentative	Positive	Probiotic potential	probiotics		2.0000000003017604e-05	1	22.177829673102032	=000	0	0	1.9999999992137418e-05	1	5.29020449594404	=000	0.0	0.0	2.0000000002129426e-05	1	5.29020449594404	=000	0.0	0.0	1.0000000004996004	indifference
Cloacibacillus evryensis DSM 19522	866499	Obligate anaerobe	Asaccharolytic, fermentative	Negative		uncharacterized		-8.103310314500067e-05	5	50.807114539965895	=000	0	0	-0.03967957833143532	2	0.9638358440595783	-000	0.0	0.0	-0.020955720627632735	2	1.9276716881191567	-000	0.0	0.0	0.5281235715912587	competition (S < 0)
Bifidobacterium mongoliense DSM 21395	1437603	Facultative anaerobe	Saccharolytic, fermentative	Positive	Probiotic	probiotics		2.0000000000575113e-05	1	23.356997640406078	=000	0	0	-0.1261582702140751	2	0.4513672384872437	-000	0.0	0.0	-0.06664257671735885	2	0.9027344769744874	-000	0.0	0.0	0.5282458027069852	competition (S < 0)
Butyricimonas synergistica DSM 23225	1121129	Obligate anaerobe	Saccharolytic, fermentative	Negative	Commensal	commensal		2.0000000000797158e-05	1	29.27378382479192	=000	0	0	-0.060946053085851104	2	0.533136564427375	-000	0.0	0.0	-0.03219083936657641	2	1.06627312885475	-000	0.0	0.0	0.5281857927900774	competition (S < 0)
Bacteroides fluxus YIT 12057	763034	Obligate anaerobe	Saccharolytic, fermentative	Negative	Commensal	commensal		2.0000000000131024e-05	1	32.0123448515392	=000	0	0	1.4814716806282675	1	5.29020449594404	100	0.18940466712535858	0.0	3.250633895474934	1	5.29020449594404	100	0.4391174847766444	0.0	2.194192395291953	mutualism (S > 0)
Alistipes indistinctus YIT 12060	742725	Obligate anaerobe	Saccharolytic, fermentative	Negative		uncharacterized		2.0000000000797158e-05	1	30.47147048334992	=000	0	0	1.9999999992137418e-05	1	5.29020449594404	=000	0.0	0.0	2.000000000190738e-05	1	5.29020449594404	=000	0.0	0.0	1.0000000004884981	indifference
Odoribacter laneus YIT 12061	742817	Obligate anaerobe	Asaccharolytic, Fermentative	Negative	Commensal	commensal		-0.0015083329498531972	11	61.619523570244624	-000	0	0	4.349640876016598	1	5.29020449594404	100	0.5561021698622352	0.0	8.679668443883289	1	5.29020449594404	100	1.1725124902496857	0.0	1.9954908212634168	mutualism (S > 0)
Slackia piriformis YIT 12062	742818	Obligate anaerobe	Asaccharolytic, nonfermentative	Positive		uncharacterized		-0.0009956370967696415	6	50.255779616625624	=000	0	0	5.955039575428766	1	0.4097820341653949	010	0.0	4.880422461778645	2.7275247877143634	1	0.8195640683307893	010	0.0	4.47064042761325	0.45801959049415386	mutualism (S > 0)
Collinsella tanakaei YIT 12063	742742	Obligate anaerobe	Saccharolytic, fermentative	Positive	Commensal	commensal		-0.006051174304338658	14	45.924154217965025	-000	0	0	-0.03967957833143532	2	0.9638358440595783	-000	0.0	0.0	-0.020955720627632846	2	1.9276716881191567	-000	0.0	0.0	0.5281235715912614	competition (S < 0)
Succinatimonas hippei YIT 12066	762983	Obligate anaerobe	Saccharolytic, fermentative	Negative	Commensal	commensal	4.0	-0.006832504733084055	7	42.088035862711166	-000	0	0	5.128155810786275	1	5.29020449594404	100	0.6556358664385804	0.0	10.153285998993686	1	5.29020449594404	100	1.3715798834038153	0.0	1.979909810391844	mutualism (S > 0)
Phascolarctobacterium succinatutens YIT 12067	626939	Obligate anaerobe	Asaccharolytic, ferments only succinate	Negative	Commensal	commensal	3.0	1.99999999990208e-05	1	16.976187887047185	=000	0	0	-0.06259999384988124	2	0.4392406679045501	-000	0.0	0.0	-0.03306461939287342	2	0.8784813358091002	-000	0.0	0.0	0.5281888600846267	competition (S < 0)
Pyramidobacter piscolens W5455	352165	Obligate anaerobe	Asaccharolytic, fermentative	Negative		uncharacterized		1.9999999999686935e-05	1	51.780958413554224	=000	0	0	-0.06259999384989423	2	0.4392406679045501	-000	0.0	0.0	-0.03306461939287342	2	0.8784813358091002	-000	0.0	0.0	0.5281888600845172	competition (S < 0)
Bacillus timonensis	1033734	Facultative anaerobe	Respiration or fermentation of carbohydrates and central metabolism intermediates	Positive		uncharacterized		2.0000000000797158e-05	1	36.50683303333666	=000	0	0	2.000000001012303e-05	1	5.29020449594404	=000	0.0	0.0	1.9999999981035188e-05	1	5.29020449594404	=000	0.0	0.0	0.9999999985456078	indifference
Kurthia massiliensis	1033739	Aerobe	Saccharolytic, respiratory	Positive		uncharacterized		2.000000000323965e-05	1	53.27912932814897	=000	0	0	2.0000000313213917e-05	1	0.5236505143023511	=000	0.0	0.0	1.9999999909536825e-05	1	1.0473010286047022	=000	0.0	0.0	0.9999999798161457	indifference
Haemophilus sputorum CCUG 13788	1035839	Aerobe	Respiratory	Negative		uncharacterized		2.0000000000131024e-05	1	38.98931510620079	=000	0	0	2.000000001012303e-05	1	5.29020449594404	=000	0.0	0.0	1.9999999985254036e-05	1	5.29020449594404	=000	0.0	0.0	0.9999999987565502	indifference
Ruminococcus bicirculans	1160721	Obligate anaerobe	Saccharolytic, fermentative	Positive	Commensal	commensal		2.0000000000131024e-05	1	18.54209189100896	=000	0	0	1.9999999931741286e-05	1	5.29020449594404	=000	0.0	0.0	2.0000000002129426e-05	1	5.29020449594404	=000	0.0	0.0	1.000000003519407	indifference
Ruminococcus champanellensis 18P13 = JCM 17042	213810	Obligate anaerobe	Saccharolytic, fermentative	Positive	Commensal	commensal	1.0	3.386813365757746e-06	7	34.95353917076383	=000	0	0	1.9999999992581508e-05	1	5.29020449594404	=000	0.0	0.0	2.0000002797004868e-05	1	5.29020449594404	=000	0.0	0.0	1.000000140221168	indifference
Peptoniphilus timonensis JC401	1095770					uncharacterized		-0.0016451983390868286	6	17.510510179119798	-000	0	0	-0.03915102218386168	2	0.31474575729302884	-000	0.0	0.0	-0.019872191631855052	2	0.6294915145860577	-000	0.0	0.0	0.5075778491435277	competition (S < 0)
Sphingobacterium paucimobilis HER1398	1346330	Anaerobe	Asaccharolytic	Negative		uncharacterized		-1.2013322190917997e-05	5	47.56856758529595	=000	0	0	1.9999999992137418e-05	1	5.29020449594404	=000	0.0	0.0	2.0000000002129426e-05	1	5.29020449594404	=000	0.0	0.0	1.0000000004996004	indifference
Kallipyga massiliensis ph2	1118059	Obligate anaerobe	Saccharolytic, fermentative	Positive		uncharacterized		-4.7301232186880426e-05	9	44.04816868618199	=000	0	0	2.0000000380049343e-05	1	0.29968565731545493	=000	0.0	0.0	1.9999999971709315e-05	1	0.5993713146309099	=000	0.0	0.0	0.9999999795829989	indifference
Veillonella seminalis ACS-216-V-Col6b	883156	Obligate anaerobe	Saccharolytic, fermentative	Negative		uncharacterized		1.9999999998798756e-05	1	34.87357285061206	=000	0	0	-0.06259999384988124	2	0.4392406679045501	-000	0.0	0.0	-0.03306461939287342	2	0.8784813358091002	-000	0.0	0.0	0.5281888600846267	competition (S < 0)
Propionibacterium freudenreichii subsp. freudenreichii	66712				Probiotic	probiotics		2.0000000001685336e-05	1	53.74269468587758	=000	0	0	3.8565468215980188	1	0.6071692397739722	010	0.0	4.683035256170068	1.6782784107989914	1	1.2143384795479433	010	0.0	4.0758660163960965	0.4351764644474279	mutualism (S > 0)
